# Supplementary material for: tmap: an integrative framework based on topological data analysis for population-scale microbiome stratification and association studies
Source: Genome Biol. 2019 Dec 23;20:293. doi: 10.1186/s13059-019-1871-4 (PMC6927166; doi:10.1186/s13059-019-1871-4)
Supplement: Supplementary file 21 — Additional file 21: Table S2. Detection of host covariates significantly associated with the FGFP microbiomes using envfit, adonis, ANOSIM and tmap. [file 13059_2019_1871_MOESM21_ESM.xlsx]

## Sheet: Table S2
	SAFE enriched score	envfit R	SAFE enriched ratio	adonis R2	anosim R	kendalltau_test_pvalue	kendalltau_test_correlation	p-value of adonis (fdr-bh)	p-value of envfit (fdr-bh)	p-value of anosim (fdr-bh)	p-value of tmap (fdr-bh)
Bristol_stool_score	87.5658	0.084153	0.813831	0.0170224	0.0220119	0		0.000363122	0.000530716	0.176571	0.046496
Gender	83.8166	0.0216432	0.815338	0.00936166	0	0		0.000363122	0.000530716	0.00689931	0.046496
Hemoglobine	81.5055	0.0363324	0.765282	0.00705502	0.00167265	1	1	0.000363122	0.000530716	0.513685	0.046496
Mean_corpuscular_hemoglobin_concentration	60.7364	0.0088979	0.723109	0.00202113	0.00333088	1	0.333333	0.0177572	0.00830733	0.475141	0.046496
Red_blood_cell_count	50.6004	0.0412359	0.615686	0.00835074	0.0100494	0.333333	0.666667	0.000363122	0.000530716	0.355133	0.185984
Uric_acid	48.4034	0.0374523	0.602373	0.00765913	0.0150005	0.816667	0.2	0.000363122	0.000530716	0.165967	0.185984
Pets_.past_3_months.	44.3787	0.0045681	0.669972	0.00249822	0.00794588	1	0.0666667	0.00520968	0.00942021	0.410233	0.247978
Height	44.258	0.019063	0.706992	0.00516778	-0.00132222	0.381349	0.333333	0.000363122	0.000530716	0.621873	0.204582
Gastroentritis_.other_treatment.	43.1035	0.00828185	0.720787	0.0037623	0.0268936	0.275099	0.357143	0.00059994	0.000985616	0.409309	0.204582
Age	42.6928	0.0277268	0.597117	0.00746253	0.0137424	0.119439	0.444444	0.000363122	0.000530716	0.174208	0.450277
Glomerular_filtration_rate	42.3057	0.0315676	0.656328	0.00641076	-0.0127684	0.216373	0.333333	0.000363122	0.000530716	0.670123	0.472709
Work_days_per_week	39.1847	0.00728242	0.542653	0.00159254	-0.0469621	0.358711	0.236364	0.0591514	0.017857	0.979402	0.371968
Body_mass_index	39.0621	0.0297713	0.569288	0.00724951	-0.0102136	0.15259	0.333333	0.000363122	0.000530716	0.670123	0.371968
Creatinine	38.3431	0.0104723	0.586094	0.0027668	0.00673557	0.251858	0.25641	0.00405842	0.00523396	0.375027	0.487406
Plan_to_change_weight	37.4319	0.00975393	0.600134	0.00407014	0	0.192508	0.274725	0.00495335	0.00129362	0.171542	0.271823
HDL_cholesterol	36.5381	0.0229639	0.596297	0.00580632	0.00461713	0.139463	0.295238	0.000363122	0.000530716	0.410233	0.472709
Shift_work	36.4293	0.00495377	0.567098	0.00335958	0	0.194917	0.25	0.0160984	0.0260974	0.945624	0.185984
Smoking_with_inhalation	36.4228	0.00749137	0.599911	0.00385587	0	0.0761691	0.323529	0.00509949	0.00617307	0.375027	0.371968
Breakfast_.N_past_week.	34.4773	0.0105516	0.552098	0.00275791	0.0278243	0.0394646	0.359477	0.00405842	0.00617307	0.31581	0.808625
Sleep_.hours.day.	31.9161	0.0134532	0.638185	0.00261241	0.027303	0.0490493	0.333333	0.00509949	0.00310469	0.0540446	0.472709
J01CA04_.amoxicillin.	31.7261	0.0196022	0.709756	0.0061952	0.0847542	0.0638079	0.305263	0.000363122	0.000530716	0.0137986	0.545953
Sick_leave_.freq._past_year.	30.351	0.0113	0.570717	0.00831536	0	0.0970398	0.266667	0.000363122	0.00358764	0.410233	0.297574
Beer_consumption	29.7155	0.0161326	0.537261	0.00874243	0	0.102362	0.255411	0.000363122	0.000530716	0.085976	0.472709
Alcohol_.average_past_week.	29.3741	0.0160045	0.597732	0.00925376	0	0.126518	0.233202	0.0098379	0.00310469	0.332892	0.185984
Hip_circumference	29.2779	0.010373	0.670757	0.00322537	-0.00610924	0.144623	0.217391	0.00172483	0.00638186	0.711177	0.681941
Smoker	28.3153	0.00844589	0.544669	0.00238347	0.0319986	0.107556	0.233333	0.0083874	0.0121615	0.319803	0.674856
Bread_type_preference	27.9493	0.00896771	0.596029	0.00832696	0	0.063654	0.261538	0.000363122	0.00617307	0.0953728	0.706739
Food_allergy	27.7889	0.00592772	0.536734	0.00252806	0.0278909	0.0445806	0.276353	0.00509949	0.00523396	0.390909	0.508356
Cigarettes_.average.day_past_3_months.	27.5496	0.0113672	0.54107	0.0026711	0.0371606	0.0177085	0.31746	0.00484816	0.00523396	0.316075	0.487406
Irritable_bowel_syndrome	27.4722	0.00444329	0.560398	0.00324528	0.0424052	0.0246424	0.295567	0.00237907	0.0105371	0.0953728	0.734863
Weight_perception	27.3127	0.0155221	0.617213	0.00872973	0	0.00748183	0.342529	0.00509949	0.00358764	0.176571	0.487406
Alpha.2.globulin	27.1442	0.00967051	0.53987	0.0033582	0.0141724	0.0135002	0.311828	0.000827917	0.00781922	0.171542	0.706739
Meat_.average_past_week.	27.0233	0.014181	0.556406	0.00962097	0	0.0111259	0.314516	0.0080032	0.00639448	0.332892	0.552481
Creatine_kinase	26.8599	0.0116186	0.595037	0.00264435	0.00506076	0.0184497	0.287879	0.00509949	0.00358764	0.456947	0.706739
J01XE01_.nitrofurantoin.	26.2591	0.00893675	0.603881	0.00183631	0.0154656	0.0251891	0.269162	0.0342809	0.00830733	0.513685	0.487406
Constipation_.days_past_week.	25.355	0.0109864	0.670135	0.00669095	0	0.0177094	0.280672	0.0141555	0.00306636	0.0137986	0.278976
J01CR02_.amoxicillin_and_enzyme_inhibitor.	25.3207	0.0116095	0.666143	0.00390479	0.0869017	0.0205827	0.269841	0.000363122	0.00358764	0.0531247	0.779361
G03CA04_CC06_.estrogens.	25.1261	0.0111471	0.802088	0.00250253	0.0812209	0.0280025	0.252252	0.0101608	0.00451109	0.372908	0.487406
Coffee_.days_since_consumed.	23.8565	0.0163588	0.647506	0.0132756	0	0.0315714	0.243243	0.000363122	0.0060369	0.624158	0.472709
R06AX28_.rupatadine.	23.7575	0.00759251	0.811615	0.00210811	0.13025	0.0607906	0.209177	0.023925	0.0149662	0.319803	0.247978
Blood_urea	23.6837	0.00863302	0.445267	0.00298214	0.0187567	0.0339649	0.233333	0.00172483	0.0105371	0.221254	0.825303
Beta.globulin	23.3059	0.0101239	0.502153	0.00337078	0.00496681	0.0219452	0.24878	0.00059994	0.00611082	0.410233	0.793531
Time_since_previous_relief	23.061	0.0365777	0.546195	0.0168408	0	0.0198041	0.24971	0.000363122	0.000530716	0.0953728	0.900029
Fruits_.freq._past_week.	21.9801	0.0131562	0.497873	0.0121889	0	0.0610256	0.198228	0.000363122	0.00673504	0.0137986	0.870404
Working_start_age	21.5884	0.00893281	0.46684	0.00672596	0	0.0819199	0.181818	0.00366526	0.0133535	0.0137986	0.892722
Working_hours_.hours.week.	21.3913	0.00776169	0.427063	0.00182838	-0.0367614	0.0577264	0.19596	0.0320873	0.0149662	0.971484	0.793531
Fruits_.days_since_consumed.	21.2097	0.0166013	0.601438	0.0123719	0	0.033144	0.217391	0.00421625	0.00781922	0.171542	0.815163
Soda_.freq._past_week.	21.1177	0.011817	0.53105	0.00864699	0	0.0626592	0.187789	0.00509949	0.0121615	0.909541	0.905121
Magnesium_supplement	20.4771	0.00520173	0.562857	0.00216219	0.0031665	0.0814987	0.173759	0.0150849	0.00574942	0.569133	0.706739
L04AX01_.azathioprine.	20.3071	0.00797956	0.780468	0.00271389	0.191049	0.0402163	0.202381	0.00513778	0.0124188	0.174208	0.552481
Childhood_residence_type	19.1622	0.0109881	0.522836	0.00872704	0	0.0244396	0.219592	0.0108418	0.0152403	0.569133	0.905121
Soy_products_.average_past_week.	18.056	0.0131936	0.683689	0.00986806	0	0.0277276	0.212549	0.0026707	0.00608763	0.971484	0.892722
Gamma.glutamyltransferase	17.7502	0.0100037	0.375671	0.00397299	0.019769	0.0417606	0.19457	0.00059994	0.00689931	0.171542	0.552481
Bloating_.days_past_week.	17.6915	0.0097171	0.605138	0.00547904	0	0.0369396	0.197388	0.174883	0.0133606	0.176571	0.793531
Chocolate_type_preference	17.0548	0.00805662	0.36565	0.00600941	0	0.0310793	0.201957	0.000827917	0.00822045	0.0502664	0.977109
N06AX16_.venlafaxine.	16.928	0.00803308	0.62689	0.00182397	0.129435	0.0190357	0.217508	0.0372145	0.0133535	0.221254	0.835029
Spirits_consumption	16.073	0.0086255	0.470069	0.0052803	0	0.0114005	0.232468	0.0367256	0.0152403	0.592151	0.977109
Triglycerides	15.9937	0.0184978	0.464202	0.00602873	0.0153014	0.00788007	0.241855	0.000363122	0.00129362	0.256194	0.892722
Ulcerative_colitis	12.966	0.00413567	0.703015	0.00268691	0.0587746	0.0178885	0.213551	0.00490214	0.0121041	0.33788	0.977109
A06AD15_65_.osmotic_laxatives.	12.1957	0.010166	0.645098	0.00321646	0.312976	0.00719397	0.24021	0.00252975	0.0060369	0.0137986	0.905121
G03AA12_.drospirenone_and_ethinylestradiol.	11.7211	0.0103263	0.806596	0.00250633	0.0623244	0.00767656	0.236158	0.00955289	0.00608763	0.409309	0.905121
L04AB_.TNF.alpha_inhibitors.	11.574	0.00845754	0.663318	0.00304133	0.288405	0.00832698	0.231694	0.00421625	0.0119506	0.0531247	0.892722
Q10_supplement	11.3279	0.00849822	0.853804	0.00184662	0.291789	0.00571488	0.240613	0.0384096	0.009633	0.0540446	0.892722
A07EC02_.mesalazine.	9.1992	0.00860366	0.408538	0.0022929	0.0383932	0.00402012	0.248336	0.0133145	0.00933436	0.419235	0.977109
Chronic_fatigue_syndrome	8.69312	0.00473852	0.26776	0.00248511	0.0333937	0.0029021	0.25496	0.00517448	0.00809919	0.364248	0.977109
Alanine_transaminase_.ALT.	7.97725	0.0124996	0.208862	0.00381132	0.0264058	0.00120239	0.275	0.00059994	0.00306636	0.0531247	0.977109
N03AE01_.clonazepam.	7.1534	0.010194	0.572714	0.00239262	0.056126	0.00229382	0.256876	0.0098379	0.00638186	0.377697	0.981885
HOMA.IR	2.76539	0.00903583	0.164671	0.00333707	-0.0278407	0.00266986	0.251018	0.00106143	0.00910709	0.867265	1
G03DA04_.progesterone.	1.13855	0.01268	0.142505	0.00274626	0.278564	0.0024632	0.251097	0.00509949	0.00358764	0.0953728	0.977109
