# Supplementary material for: tmap: an integrative framework based on topological data analysis for population-scale microbiome stratification and association studies
Source: Genome Biol. 2019 Dec 23;20:293. doi: 10.1186/s13059-019-1871-4 (PMC6927166; doi:10.1186/s13059-019-1871-4)
Supplement: Supplementary file 22 — Additional file 22: Table S3. Co-enrichment subnetworks of pet past 3 months and its co-enriched features of the FGFP microbiomes. [file 13059_2019_1871_MOESM22_ESM.xlsx]

## Sheet: Table S3
subnetwok	subnetwork size	co-enriched feature	Fisher test p-value(co-enrichment)
comps1	23	Soy_products_.average_past_week.option	6.8263e-20
comps1	23	Parabacteroides	2.05916e-17
comps1	23	Bilophila	2.05008e-08
comps1	23	Gender:F	2.07214e-10
comps1	23	Coffee_.days_since_consumed.option	1.50458e-15
comps1	23	Alistipes	1.41265e-06
comps1	23	Working_start_age.option	8.21039e-05
comps1	23	Irritable_bowel_syndrome	1.56354e-08
comps1	23	Weight_perception.option	3.4462e-06
comps1	23	Gordonibacter	2.74092e-09
comps1	23	unclassified_Mariprofundaceae	8.19229e-07
comps1	23	Bacteroides	6.56027e-18
comps1	23	Food_allergy	2.70843e-05
comps1	23	Breakfast_.N_past_week.	5.13109e-09
comps1	23	Acetanaerobacterium	1.42158e-08
comps1	23	Anaerofustis	2.77202e-08
comps1	23	Barnesiella	0.00107913
comps1	23	Pseudoflavonifractor	2.46374e-05
comps1	23	HDL_cholesterol	1.11301e-10
comps1	23	Glomerular_filtration_rate	9.44753e-13
comps1	23	unclassified_Thermotogales	4.62861e-05
comps1	23	Phascolarctobacterium	1.29185e-06
comps1	23	unclassified_Cellulomonadaceae	6.75407e-05
comps1	23	Fruits_.days_since_consumed.option	0.00319958
comps1	23	Plan_to_change_weight.option	0.0443076
comps1	23	Serratia	3.763e-05
comps1	23	unclassified_Aeromonadaceae	2.21027e-06
comps1	23	Anaerotruncus	0.000859969
comps1	23	Clostridium_XVIII	0.00066356
comps1	23	Providencia	4.36206e-06
comps1	23	Triglycerides	0.00366858
comps1	23	Lactonifactor	0.000708949
comps1	23	unclassified_Hyphomonadaceae	0.00174598
comps1	23	Actinomyces	0.000428008
comps1	23	Anaerococcus	0.000653688
comps1	23	Finegoldia	0.000653688
comps1	23	Mobiluncus	0.000428008
comps1	23	Parasutterella	0.00182031
comps1	23	Peptoniphilus	0.000653688
comps1	23	Varibaculum	0.000653688
comps1	23	unclassified_Dietziaceae	0.000428008
comps1	23	unclassified_Bradyrhizobiaceae	4.78677e-07
comps1	23	Alpha.2.globulin	8.9237e-05
comps1	23	Sutterella	9.46644e-06
comps1	23	unclassified_Methanomicrobiales	3.28399e-05
comps2	31	Roseburia	4.22995e-21
comps2	31	Faecalibacterium	1.26426e-07
comps2	31	Anaerostipes	4.42235e-10
comps2	31	Beer_consumption.option	8.27868e-13
comps2	31	Hemoglobine	1.68442e-07
comps2	31	Meat_.average_past_week.option	3.52838e-10
comps2	31	Alcohol_.average_past_week.option	1.28492e-08
comps2	31	Mean_corpuscular_hemoglobin_concentration	3.61812e-06
comps2	31	Yersinia	4.30328e-19
comps2	31	Aerococcus	3.04679e-10
comps2	31	Facklamia	3.17305e-07
comps2	31	Red_blood_cell_count	0.00192167
comps2	31	unclassified_Rhodobacteraceae	5.10966e-08
comps2	31	Anaerophaga	0.00298893
comps2	31	Eggerthella	1.85618e-07
comps2	31	Pelomonas	0.00913023
comps2	31	Rikenella	0.000156804
comps2	31	unclassified_Thiotrichales	1.34782e-13
comps2	31	Bloating_.days_past_week.option	0.00020304
comps2	31	Dysgonomonas	4.03959e-06
comps2	31	Fusobacterium	2.24107e-06
comps2	31	Veillonella	0.00158587
comps2	31	unclassified_Fusobacteriaceae	1.77455e-05
comps2	31	unclassified_Simkaniaceae	0.0280857
comps2	31	unclassified_Deferribacteraceae	0.00192382
comps2	31	Cardiobacterium	0.0020175
comps2	31	Morganella	0.00151717
comps2	31	Paraeggerthella	0.000370871
comps2	31	Salmonella	2.29287e-06
comps2	31	Campylobacter	0.0288827
comps2	31	G03AA12_.drospirenone_and_ethinylestradiol.	0.000216311
