# Supplementary material for: tmap: an integrative framework based on topological data analysis for population-scale microbiome stratification and association studies
Source: Genome Biol. 2019 Dec 23;20:293. doi: 10.1186/s13059-019-1871-4 (PMC6927166; doi:10.1186/s13059-019-1871-4)
Supplement: Supplementary file 23 — Additional file 23: Table S4. Ordination results of the SAFE scores of metadata and taxa for the datasets of FGFP, AGP and EMP. [file 13059_2019_1871_MOESM23_ESM.xlsx]

## Sheet: Table S4 FGFP
	PC1(20.07 %)	PC2(8.66 %)	PC3(6.98 %)	PC4(4.59 %)	PC5(3.91 %)	PC6(3.59 %)	PC7(3.14 %)	PC8(2.65 %)	PC9(2.49 %)	PC10(2.16 %)
Abiotrophia	-1.25435	0.451313	0.0296682	-0.797901	0.406789	-0.273443	0.527449	0.252877	0.479504	0.314331
Acetanaerobacterium	-0.801068	-0.829728	0.324939	0.406893	-0.322539	-0.125448	0.0539762	0.228406	0.266004	-0.337334
Acetitomaculum	0.379578	-0.533676	-0.173416	-0.456872	0.0931535	-0.0844812	-0.388709	0.543004	-0.429048	-0.143035
Acetivibrio	-0.649472	-0.310887	-0.996671	-0.104117	-0.00429691	0.621692	0.0316242	-0.564984	-0.282709	-0.597654
Acidaminococcus	-1.07293	0.286791	-0.567348	-0.087894	-0.544806	-0.0566572	-0.0515607	0.113593	-0.0317791	0.347255
Acinetobacter	-1.17183	-0.618742	0.385904	0.392432	0.263366	0.455327	-0.366254	0.0355548	0.0382839	-0.792192
Actinobacillus	-1.39842	1.08175	-0.0559745	-0.861816	0.0338424	-0.997823	0.38939	0.442251	0.584027	-0.0724544
Actinobaculum	-0.63242	-0.275472	-0.0258932	0.254964	0.600515	-0.928862	0.689867	-0.421775	-0.974884	0.0998996
Actinomyces	-0.691481	-0.470806	0.0890335	0.249806	-0.0700176	0.0490578	-0.0398552	0.14418	0.114866	-0.310471
Aerococcus	-1.11316	-0.595774	0.267529	0.327075	0.203075	0.657823	-0.203609	-0.14649	-0.229016	1.00865
Aeromonas	-0.0335635	-0.931323	0.246665	-0.589053	-0.471783	-0.462722	-0.403889	-1.05073	0.637032	0.0560209
Akkermansia	2.42881	-0.846784	0.990302	-0.96837	-0.420751	-0.554479	-0.659912	0.10998	0.387773	0.119221
Alistipes	3.47273	-0.92202	3.47867	2.24023	-1.66431	-1.0156	2.11376	-0.593037	0.0849102	-0.801769
Allisonella	-1.14951	0.565584	-0.530875	-0.545739	-0.281865	-0.275173	0.297287	0.139456	0.148004	0.244715
Allobaculum	0.406207	1.36858	-0.309557	0.186319	-1.67198	-1.24137	-1.39245	-0.216664	0.394172	0.78976
Alloscardovia	-1.09879	-0.724418	-0.281784	-0.19287	0.156011	-0.0461103	-0.137616	-0.105208	-0.0538889	0.103571
Anaerobiospirillum	-1.00836	0.179321	-0.87415	0.0297443	-0.835689	-0.172741	-0.215995	0.110682	-0.268069	0.599901
Anaerococcus	-1.05699	-0.877848	0.0063129	0.235944	-0.185387	-0.00750853	0.0311555	0.0986483	0.176909	-0.367021
Anaerofilum	-0.579556	-0.435607	-0.163188	-0.309313	-0.0883816	-0.60645	-0.370749	-0.399938	0.2703	-0.151049
Anaerofustis	-0.608928	-0.82159	0.440549	0.206256	-0.359116	-0.0903154	-0.103825	0.318561	0.215149	-0.179925
Anaeroglobus	-0.817262	-0.772212	-0.409428	0.0186567	0.370557	-0.229365	0.00963726	-0.0869692	-0.0772502	0.0687849
Anaerophaga	-0.561021	0.736262	-0.761411	1.28628	-1.34365	0.903592	-0.353686	-0.440528	-1.383	0.661025
Anaerorhabdus	-0.767904	-0.323217	0.28018	-0.0625277	-0.0387541	0.171752	-0.363339	-0.509613	0.21782	0.36714
Anaerosporobacter	2.13671	0.314274	0.516671	-0.173555	0.231005	-0.601887	0.309502	-0.999387	0.948989	0.0995795
Anaerostipes	-1.54395	2.88101	2.81347	-0.266146	1.93991	0.910425	-1.39701	-0.790413	-0.182666	0.0455264
Anaerotruncus	-0.988435	-0.87238	0.347573	0.692186	-0.417028	-0.101593	0.208799	0.472961	0.102053	-0.463701
Anoxybacillus	-1.14706	-0.434885	-0.469378	-0.517559	-0.174905	-0.36576	0.356318	0.0671367	0.23777	0.0277749
Aquabacterium	-0.278167	-0.168891	-0.396526	0.523691	0.12925	-0.225672	1.00509	0.0618144	-0.444456	-0.210642
Arcanobacterium	-0.0870655	-0.664284	-0.4728	0.286336	0.983441	-0.228632	0.543535	-0.0299371	0.197851	0.301423
Arcobacter	-0.586493	-0.688744	-0.320298	-0.108355	-0.195192	-0.175023	0.181963	-0.429461	-0.3614	0.221277
Atopobium	-0.687692	0.110697	-0.408687	0.789389	-0.120586	-0.127124	-0.446363	0.00344652	0.238437	-0.21737
Bacillus	0.0631738	-0.696036	-0.342976	0.384163	0.994506	-0.427373	0.876739	-0.142565	-0.122617	0.444167
Bacteroides	-1.50294	0.111194	4.47943	2.25283	-1.19104	3.95708	0.459817	1.12713	0.61084	-0.130469
Barnesiella	1.8701	-1.05864	2.59119	0.2515	-1.89667	-0.341323	0.101712	-0.523081	0.526046	-0.774266
Bifidobacterium	-0.319573	0.358847	-0.0154433	-0.0363081	0.673084	-0.15018	-0.391863	-0.084337	-0.36642	0.52923
Bilophila	1.34422	-0.944083	2.98689	0.821359	-1.90678	0.491342	0.244052	0.43323	0.396502	-1.00119
Blautia	-1.71915	4.68143	2.09957	0.963021	1.06641	-1.11781	-2.09337	-0.0077779	-0.17318	0.124988
Brachyspira	-1.08903	-0.696171	-0.419104	-0.28497	0.0535687	-0.240402	0.0203444	-0.0612706	0.0373315	0.00995974
Bradyrhizobium	-1.05951	-0.822828	-0.400278	-0.166128	0.172588	-0.165909	-0.161538	-0.112309	-0.0823525	0.0113952
Brevibacillus	-1.06828	-0.789195	-0.385093	-0.191173	0.184348	-0.167551	-0.14511	-0.114004	-0.0800518	0.0154806
Brevibacterium	-0.657423	0.0370532	-0.753893	0.347659	-0.415428	1.07228	0.111241	-0.377276	-0.165991	-1.13088
Brochothrix	-1.05746	-0.824899	-0.332585	-0.0847921	0.130673	-0.155522	-0.129046	-0.0516805	-0.0362436	-0.0166247
Bulleidia	-1.05966	-0.495949	0.216839	0.291544	0.422697	0.0597973	-0.150383	-0.182334	-0.367591	0.0772801
Buttiauxella	-1.10297	-0.533473	-0.376908	-0.279812	0.108788	-0.268337	0.119936	0.515471	0.528192	0.274697
Butyricicoccus	1.29899	1.19786	-0.800212	0.16197	0.211432	0.0331063	-0.421297	1.10856	0.828761	-0.329285
Butyricimonas	0.0487906	-0.915089	0.510118	-0.157353	-0.670603	-0.208472	0.101308	-0.505047	-0.0548808	-0.220826
Butyrivibrio	-1.08087	-0.700314	-0.36977	-0.225444	0.160799	-0.184069	-0.0277091	0.186375	0.175223	0.15697
Campylobacter	-0.408756	-0.446088	0.397069	-0.608601	-0.135295	-0.244036	-0.295423	-1.19487	0.405959	0.371494
Capnocytophaga	-0.0199533	-0.681577	-0.134484	0.204875	0.369234	-0.376313	1.36194	-0.619065	-1.65636	0.0384051
Cardiobacterium	-0.930325	0.00788338	-0.519274	0.00270863	-0.256529	0.248679	-0.117294	-0.341843	-0.60712	-0.231496
Carnobacterium	-1.26626	0.65063	-0.311957	-0.528859	0.038006	-1.11416	-0.0820813	0.203801	0.228399	-0.139656
Catenibacterium	-0.0181738	1.32465	-2.17771	-0.325078	-0.93943	1.3285	0.910886	0.2029	0.134557	-0.415818
Catonella	0.341988	-0.509477	-0.893681	-0.0827148	1.38987	0.513916	0.0304236	0.394091	0.68471	-0.596209
Cellulosilyticum	-0.974446	0.596685	-0.373298	-0.398842	0.401567	-0.0163226	0.00434313	-0.867419	-0.801082	-1.125
Centipeda	-1.05951	-0.822828	-0.400278	-0.166128	0.172588	-0.165909	-0.161538	-0.112309	-0.0823525	0.0113952
Cerasicoccus	3.48238	-0.135983	0.0439832	-1.6752	-0.250588	0.644416	-0.529552	-0.100182	-0.680519	-1.116
Cetobacterium	-0.921762	-0.547993	-0.0522756	0.0379077	0.397158	0.320681	-0.0413255	-0.0735569	0.116753	0.208425
Cloacibacillus	1.07775	-0.854746	0.282554	-0.758988	-0.0385287	-0.385723	-0.571974	0.0481775	0.129555	0.10301
Cloacibacterium	-1.13181	-0.154908	-0.375377	-0.310641	0.174379	-0.586597	-0.238269	-0.166849	0.0160646	-0.227265
Clostridium_III	-0.398827	-0.73818	0.0272738	-0.343046	-0.243944	-0.375753	-0.121863	-0.881442	0.410133	0.255801
Clostridium_IV	2.8291	1.19617	-1.04779	1.75027	-0.90356	0.151816	1.43731	-1.84707	-0.516849	0.745965
Clostridium_XI	-0.573479	3.03625	0.289137	-0.747503	0.127248	-1.74688	0.0663566	-1.13853	0.00415993	-0.769606
Clostridium_XVIII	-0.999435	-0.482065	0.827282	0.770267	-0.358216	-0.0354856	0.0807969	0.213677	0.053949	-0.60172
Clostridium_XlVa	-0.0450183	0.0730145	-0.0447483	0.339178	0.903877	0.435647	-0.308805	0.633544	0.31925	-1.29949
Clostridium_XlVb	-1.41476	0.604674	2.76749	0.85123	0.193451	2.35541	-0.392602	0.239086	0.227421	0.11628
Clostridium_sensu_stricto	-0.0154195	2.47492	0.129493	-1.153	-1.0797	-1.47583	0.263582	-1.45593	0.412139	-0.866045
Cobetia	-1.05951	-0.822828	-0.400278	-0.166128	0.172588	-0.165909	-0.161538	-0.112309	-0.0823525	0.0113952
Collinsella	0.835507	0.911335	-0.0413386	-0.664876	0.289942	-0.446352	-0.623313	0.738117	0.0875194	0.366339
Comamonas	-0.343248	-0.497048	0.0199206	-0.302208	-0.318207	-0.678651	-8.66228e-05	-0.900834	0.520329	0.212006
Coprobacillus	-1.07954	-0.628797	0.354061	0.362511	0.00554857	0.444908	-0.2298	0.128506	0.00941632	-0.403861
Coprococcus	0.506343	5.04078	-2.31894	2.99929	-0.804613	-1.74429	-1.12937	0.663107	1.07651	1.06282
Coriobacterium	-1.05951	-0.822828	-0.400278	-0.166128	0.172588	-0.165909	-0.161538	-0.112309	-0.0823525	0.0113952
Corynebacterium	-0.456235	-0.106645	-0.232259	0.620133	0.467676	-0.0104658	-0.399236	0.265995	0.613724	-0.318022
Cronobacter	-1.09257	-0.36475	-0.417553	-0.167642	0.153126	-0.421692	-0.270207	0.0191354	0.157871	0.0112631
Cryptobacterium	-0.870425	-0.705825	-0.250483	0.574682	0.27053	-0.638827	0.09046	-0.108335	-0.382982	0.0318844
Denitrobacterium	-1.10341	-0.451297	-0.465287	-0.175914	0.0152384	-0.369704	-0.0334257	0.159695	0.333897	-0.0610923
Desulfovibrio	2.43082	0.90798	-1.1416	0.123315	-1.09627	1.13842	0.0926195	-0.877141	-0.507012	-0.149668
Dialister	-1.24195	0.426392	-0.467209	-1.04032	-0.430287	-0.364535	1.36946	0.732662	0.360749	0.45553
Dorea	-0.274771	3.25548	-1.20795	0.248999	-1.02936	-0.956934	-0.86092	0.857434	0.0876568	0.195132
Dysgonomonas	-1.21422	-0.707769	0.211157	-0.000872712	0.037148	0.75334	-0.295473	-0.131726	-0.18815	0.767863
Eggerthella	-1.27981	-0.423075	0.544898	-0.00864842	0.0915431	0.839442	-0.205424	-0.105102	-0.15425	0.696804
Elusimicrobium	-0.70131	-0.766652	-0.301723	-0.0578497	0.226663	-0.269426	0.473915	-0.235233	-0.657527	0.070893
Enterobacter	-1.05951	-0.822828	-0.400278	-0.166128	0.172588	-0.165909	-0.161538	-0.112309	-0.0823525	0.0113952
Enterococcus	-0.359053	-0.0676583	-0.794133	-0.219343	0.807778	0.215773	0.227165	0.787283	1.24298	0.146972
Enterorhabdus	3.16566	1.01547	-0.295252	-0.0892928	-0.324805	-0.540309	-2.48314	0.541481	0.786559	0.515435
EscherichiaShigella	-0.87	-0.282133	-0.157481	0.138547	0.128283	-0.28266	-0.233973	0.0638709	0.109537	0.143399
Eubacterium	-0.674845	0.752392	-0.377707	1.93167	-0.601392	-1.32964	-1.34279	0.280143	-0.0755648	0.388348
Facklamia	-1.34367	-0.453586	0.910566	0.399928	0.207058	1.42802	-0.532362	-0.0536106	-0.182712	0.406232
Faecalibacterium	-2.30327	5.61821	4.27809	0.373823	3.07533	0.57	-2.15621	-0.99366	-0.939741	0.246734
Filifactor	0.295594	-0.940618	0.161948	-0.95146	-0.153187	-0.390664	-0.880447	0.721412	-0.516504	0.0733893
Finegoldia	-1.05557	-0.876387	-0.0397098	0.198852	-0.152025	-0.0324819	0.00294645	0.0637301	0.147686	-0.351806
Flavonifractor	-1.03836	-0.582137	1.2222	0.537381	-0.369575	1.20402	-0.185973	-0.000118689	0.324565	0.328724
Fructobacillus	-1.21502	-0.130328	0.080907	-0.117911	0.64955	-0.311499	-0.427602	-0.324221	-0.268204	-0.367275
Fusobacterium	-1.18482	-0.688032	0.215898	-0.017076	0.0106857	0.760464	-0.278647	-0.135316	-0.187233	0.760194
Gallicola	0.36436	-0.977218	0.274273	-0.927352	-0.255484	-0.447233	-0.824748	0.354591	-0.242612	0.00635301
Gardnerella	-0.420082	-0.226827	-0.206638	1.32656	0.797061	-0.668788	-0.16208	0.11742	0.208161	0.434452
Gemella	-0.600712	-0.235656	0.477693	-0.163228	-0.177747	-0.0561682	-0.226873	-0.279882	0.299488	0.201222
Gemmiger	-1.29691	2.68618	1.77909	2.12667	0.735826	-1.18664	-1.63215	0.156368	0.118402	-1.21098
Geobacillus	0.584067	-0.355121	-1.11146	0.697947	1.82142	0.376886	0.473092	0.0497735	1.12813	0.252741
Gordonibacter	-0.839416	-0.516776	0.771983	0.903802	-0.0754655	-0.0464674	0.272639	0.129299	-0.0298767	-0.704144
Granulicatella	-1.12084	0.317547	1.33045	0.636441	0.00926728	0.986186	-0.215492	0.408739	-0.201789	0.316062
Haemophilus	-0.920105	0.635692	-0.32109	-0.963767	0.0404584	-0.0574015	1.01949	-0.205636	-0.466783	-0.310805
Hafnia	-0.180255	-0.902248	0.153508	-0.594145	-0.382148	-0.40625	-0.455968	-0.808628	0.496228	0.0464836
Hallella	0.178508	-0.695755	0.453345	0.316172	0.349394	-0.593342	0.748264	-0.260966	-0.774587	0.122644
Helicobacter	0.162756	-0.154893	-1.40847	0.127789	1.10276	1.01121	0.142202	-0.291838	0.682875	-0.653728
Herbaspirillum	0.653954	-0.71046	-0.0383859	0.188647	0.717484	-0.318625	0.574734	0.585464	-0.897655	0.228312
Hespellia	-0.135205	0.223952	-0.961773	0.195525	-1.48025	0.396374	-0.0853659	0.157346	-0.271828	-0.0747551
Holdemania	-1.01279	-0.615491	0.626687	0.460299	-0.309084	0.72725	0.100385	0.117595	-0.122398	0.125984
Howardella	3.20603	1.97184	-1.18754	-0.172207	-1.30678	-0.188789	-0.317923	0.804267	0.222676	0.652645
Hydrogenoanaerobacterium	1.09243	0.00952394	-0.256071	-0.479731	0.167545	-0.157642	-0.10672	0.788075	-0.389453	0.194856
Kocuria	-1.05951	-0.822828	-0.400278	-0.166128	0.172588	-0.165909	-0.161538	-0.112309	-0.0823525	0.0113952
Lachnobacterium	-0.634027	-0.261241	-0.160565	-0.605003	-0.247407	-0.158059	0.436581	0.497594	-0.345176	-0.103761
Lachnospira	-0.838153	-0.840234	-0.292	-0.151478	0.160621	-0.128367	0.077193	-0.172857	-0.35531	-0.01904
Lactobacillus	-1.25925	0.253189	-0.350675	-0.750349	-0.148196	-0.599141	0.764512	0.876243	0.856355	0.314032
Lactococcus	-0.370712	-0.0376766	-0.38658	0.313	-0.118902	-0.393242	0.112452	-0.434085	-0.363325	0.467045
Lactonifactor	-0.57348	-0.255286	0.87002	0.664396	-0.6041	-0.0836519	0.288087	0.205272	0.537561	0.0981785
Leptotrichia	0.00172949	-0.615033	0.0545322	-0.164528	0.185962	-0.515268	0.150358	0.225158	-0.752296	0.25265
Leuconostoc	-1.09465	-0.149152	-0.272836	-0.520165	0.0293338	-0.295859	0.223444	0.185707	0.0428594	0.134306
Mannheimia	-0.0669004	-0.869753	0.259531	-0.651661	-0.480549	-0.466674	-0.302793	-1.00665	0.664721	0.0647682
Marvinbryantia	-1.02034	-0.862428	-0.229724	0.0296817	-0.0340247	-0.162276	-0.0326336	-0.0613858	-0.0698149	-0.132323
Megamonas	-1.15205	0.189354	-0.194298	-0.505655	-0.0944146	0.419139	0.447828	0.14405	0.206024	0.285304
Megasphaera	-0.926682	0.936198	-1.3401	-0.221238	-1.63913	0.277985	0.610568	0.442794	0.0194146	0.595237
Methanobacterium	-1.05951	-0.822828	-0.400278	-0.166128	0.172588	-0.165909	-0.161538	-0.112309	-0.0823525	0.0113952
Methanobrevibacter	5.91794	0.357143	-0.0428364	-0.100459	0.626384	0.152374	0.152929	-0.213858	0.344677	0.821768
Methanocorpusculum	-1.06464	0.185556	0.268371	1.01656	0.0406954	-0.935164	-0.77615	0.204631	0.190485	-0.811504
Methanosphaera	0.761281	-0.494991	-0.085288	-0.685016	-0.435792	-0.276808	-1.1145	0.443641	-0.215194	0.316149
Methylobacterium	-1.05951	-0.822828	-0.400278	-0.166128	0.172588	-0.165909	-0.161538	-0.112309	-0.0823525	0.0113952
Mitsuokella	-1.08476	1.02813	-1.30001	-0.520064	-1.6932	-0.263167	0.893913	0.786316	0.337506	0.567634
Mobiluncus	-1.05606	-0.878252	-0.011984	0.217989	-0.164389	-0.00535011	0.0159399	0.0941891	0.167591	-0.340809
Mogibacterium	1.44644	1.35093	-2.00748	0.00847636	-1.49471	0.914789	-1.16151	0.925115	-0.614675	0.725616
Morganella	-1.18635	-0.579421	0.124146	-0.127885	0.289623	0.427469	-0.318976	-0.190876	-0.199519	0.379991
Moryella	-0.366479	-0.144248	-1.3179	0.555321	0.392001	0.61867	-0.260678	-0.455805	0.361084	0.273861
Mucispirillum	-1.21024	-0.665916	0.80931	0.561417	-0.266774	0.902358	-0.111348	0.313862	-0.0348946	0.601111
Murdochiella	-1.03842	-0.796254	-0.277714	-0.152766	0.104007	-0.118004	-0.0791919	-0.0259913	0.024296	0.0487447
Mycoplasma	-1.05951	-0.822828	-0.400278	-0.166128	0.172588	-0.165909	-0.161538	-0.112309	-0.0823525	0.0113952
Neisseria	0.151143	-0.145964	0.0930782	-0.319122	0.136753	-0.436905	0.514082	-0.229865	-1.43351	-0.297301
Odoribacter	1.22058	-0.830875	3.04648	0.833791	-1.88839	0.462397	0.517809	-0.961742	0.521076	-0.316353
Olsenella	-0.0848013	1.61788	-1.87675	1.20004	-1.14715	-0.0645394	-0.44961	-0.0387736	-0.39185	0.265123
Oribacterium	0.745056	-0.415766	0.161649	-0.681005	0.509181	-0.118256	-0.03932	0.663313	-1.13696	-0.39684
Oscillibacter	1.88058	-0.778728	0.814156	-0.598639	-0.62162	-0.553982	0.205046	-1.43028	0.324446	0.150989
Oxalobacter	-0.19267	-0.462598	-0.809932	-0.0704283	1.15381	0.516365	-0.115643	0.129946	0.592412	-0.531246
Pantoea	-0.2729	-0.828982	-0.110218	0.431738	0.582928	-0.692597	1.14041	-0.341283	-1.05714	0.531259
Papillibacter	2.16171	0.0900741	-0.245974	0.187544	0.322712	0.175459	-0.197055	-0.115204	0.878167	0.104609
Parabacteroides	-0.535254	-0.878713	1.94498	1.54151	-1.25063	0.8792	1.12438	0.649383	0.299812	-1.04678
Paracoccus	-1.05951	-0.822828	-0.400278	-0.166128	0.172588	-0.165909	-0.161538	-0.112309	-0.0823525	0.0113952
Paraeggerthella	-1.17054	-0.716117	0.060698	-0.0918759	0.082349	0.475819	-0.192468	-0.125515	-0.0993146	0.484594
Paraprevotella	-0.0655798	0.16054	-0.235328	0.432521	-0.987993	0.478236	-0.533368	-0.911032	-0.288092	1.03818
Parasutterella	-0.735884	-0.461949	0.8791	0.362694	-0.034907	0.317403	-0.0916997	-0.0707692	0.124897	-0.634337
Parvimonas	1.0215	-0.81928	0.32159	-0.716155	-0.107204	-0.34938	-0.313102	-1.02231	1.04403	-0.266537
Pediococcus	-1.12131	-0.51824	-0.411776	-0.410027	-0.0595222	-0.341837	0.292254	0.319599	0.414185	0.145288
Pelomonas	-0.919261	0.861202	0.073064	1.3029	-1.67245	1.27644	-0.800796	0.328607	-0.749188	0.893156
Peptococcus	1.60488	2.3398	-3.00928	0.485489	-0.673117	1.89509	0.0349175	0.858408	0.72027	0.131172
Peptoniphilus	-1.02891	-0.876666	-0.0396235	0.164866	-0.144916	-0.0379415	-0.0112565	0.0436016	0.15513	-0.317656
Peptostreptococcus	-0.355449	-0.860651	1.15969	0.0650799	-0.852435	0.656137	-0.327441	-0.611018	0.673336	0.332791
Phascolarctobacterium	-0.64358	-0.525792	1.2207	0.734297	-0.501617	0.547481	0.60059	0.596145	0.31462	-0.361484
Phocaeicola	-1.05354	-0.859372	-0.194156	0.0461998	-0.039235	-0.110694	-0.0763002	-0.0428653	0.0193655	-0.241732
Photobacterium	-1.15833	-0.743931	0.00300624	-0.0716478	0.0924762	0.423641	-0.244094	-0.141341	-0.14592	0.481453
Porphyromonas	1.7614	-0.510974	0.455694	-0.305407	-0.559705	-0.560527	-0.239517	-1.13578	0.65129	0.587589
Prevotella	-1.49143	2.10173	-0.917241	-2.18589	-1.76507	-0.622021	3.32037	2.23682	1.76203	0.678826
Proteus	-0.542935	0.507055	-1.30279	0.323508	-0.106478	0.826306	-0.4228	-0.707307	-0.291098	0.296136
Providencia	-1.063	-0.838682	-0.189032	-0.0401713	0.0316396	0.0197674	-0.0907514	0.0124927	0.0371295	-0.096011
Pseudobutyrivibrio	0.632279	0.968408	-0.379133	-0.608704	-0.771403	0.122726	-0.639497	0.0904358	-0.228729	-1.36327
Pseudoflavonifractor	0.693803	-0.447387	1.18785	1.40438	-0.543858	-0.360939	0.77863	-0.221627	0.550727	0.426019
Pseudomonas	-0.614983	0.399673	-0.521529	1.11011	-1.22264	-0.529586	-0.686959	0.174831	-0.413043	0.430035
Pseudoramibacter	-1.06637	-0.803528	-0.389206	-0.173908	0.160057	-0.167006	-0.127431	-0.0827729	-0.0598625	0.0201963
Psychrobacter	-0.274816	0.550535	-0.467005	-0.213185	0.373754	-0.963537	-1.12171	0.653263	-0.126864	-0.543745
Pyramidobacter	-0.97525	-0.710058	-0.367511	-0.0849423	0.136463	-0.241839	-0.12791	-0.0645949	-0.0937119	0.0218027
Ralstonia	-0.435001	-0.246142	-1.1684	0.205742	0.401109	0.841089	-0.139121	-0.479329	0.23998	-0.264654
Rhodococcus	-1.05951	-0.822828	-0.400278	-0.166128	0.172588	-0.165909	-0.161538	-0.112309	-0.0823525	0.0113952
Rikenella	0.182046	-0.194441	0.45257	-1.04394	0.400309	-0.146197	-0.754879	1.10189	-1.08217	0.395943
Robinsoniella	-0.208768	-0.790093	0.405728	0.665587	0.104596	-0.180305	0.667062	0.454978	0.0539126	-0.173126
Roseburia	-2.48734	4.37349	3.14453	-2.16153	2.09748	0.874808	0.540885	-0.580096	-0.592005	1.38358
Rothia	-0.966176	0.644915	-0.326133	-1.33856	-0.101956	-0.552621	1.12528	1.07052	0.632488	0.206245
Ruminococcus	0.934673	3.34426	0.867626	3.76427	0.727021	-3.02659	0.366053	0.0912985	-1.3148	0.0938484
SR1_genera_incertae_sedis	-0.269027	-0.504705	-0.0501904	-0.0756848	0.194793	-0.486625	0.540072	-0.033604	-0.967756	0.0803495
Saccharofermentans	-0.650914	-0.608726	-0.205768	0.720229	0.516159	-0.111898	0.241283	-0.00738121	0.290554	0.465236
Salmonella	-1.12316	-0.781084	-0.109219	-0.0371879	0.0635568	0.220912	-0.191125	-0.0846512	-0.104158	0.271882
Sarcina	-0.811003	-0.410283	-0.321035	0.968028	0.314984	-0.854342	-0.135013	-0.0188097	-0.223683	0.141293
Scardovia	-0.636787	-0.381159	-0.296507	-0.43786	0.440978	-0.388121	0.871978	0.211466	0.159083	0.284645
Schwartzia	-1.12056	-0.657031	0.339528	0.582938	0.16308	0.000953993	-0.33269	0.0035382	-0.0702943	-1.22031
Selenomonas	-0.758223	0.459039	-0.526036	0.0725966	-0.014692	-0.139254	0.113992	-0.640806	-1.02123	-0.286974
Serratia	-1.21908	-0.182652	0.433731	0.296446	0.0661159	-0.070243	-0.0194728	0.107726	0.121803	-0.856956
Shuttleworthia	-1.08248	-0.738947	-0.352886	-0.218263	0.217595	-0.169064	-0.137824	-0.124591	-0.0887985	0.014746
Slackia	1.22261	0.655635	0.157833	0.79796	-0.181569	-0.845118	-0.788889	1.21303	0.945355	0.413172
Sneathia	-0.370808	-0.89877	0.0241447	-0.517984	-0.234363	-0.358386	-0.405625	-0.538721	0.285651	0.0329312
Solobacterium	0.0414507	-0.486686	-0.0539331	-0.286103	0.398656	-0.125722	0.0839478	0.0184955	0.565981	-0.362981
Sporobacter	5.14594	0.526589	0.187591	0.606309	-0.286162	-0.0285169	1.40876	0.346896	-1.48007	0.122477
Staphylococcus	-1.07603	0.0420103	-0.146171	-0.0352416	-0.226939	-0.391146	0.535293	0.271284	0.100527	-0.498709
Stenotrophomonas	-1.19544	0.615738	-0.280444	-0.178111	0.224947	-1.22494	-0.6165	-0.204268	-0.0112579	-0.491764
Streptobacillus	0.0948017	-0.943819	0.328638	-0.641463	-0.557792	-0.502259	-0.432154	-1.17545	0.728419	0.0683735
Streptococcus	-1.43827	1.4187	0.280347	-0.836746	0.139902	-0.877216	0.627758	0.482521	0.61495	0.0714143
Streptophyta	0.795505	-0.0626936	0.108724	0.46043	-0.715931	-0.693109	-0.0233612	-0.977	-0.347497	0.760772
Subdoligranulum	-0.443806	-0.309645	-1.12769	0.191504	0.296322	0.726086	-0.0786743	-0.436324	0.228776	-0.266292
Succinatimonas	0.341845	-0.505313	0.156914	-0.528419	0.157959	-0.0599031	0.00869656	-0.0945509	-0.555183	0.28657
Succiniclasticum	0.418492	0.167854	-1.22056	-0.216425	0.499591	0.601512	0.0200134	0.474901	0.514938	-0.170963
Succinivibrio	-1.22783	0.403509	-0.43584	-0.524232	-0.0949733	-0.789043	0.237985	0.334851	0.583887	-0.18838
Sutterella	-1.23731	-0.280024	1.17492	0.468828	-0.633293	1.40526	0.553314	0.646518	0.52422	-0.157017
Synergistes	-0.278889	-0.030006	-1.15411	1.15827	0.73877	0.0627685	-0.528568	-0.207002	0.737175	0.846837
Syntrophococcus	-0.768409	-0.312972	-0.626593	0.017552	-0.345151	-0.151845	-0.415434	-0.315405	-0.243752	-0.0239367
Tannerella	-0.443257	-0.536304	0.0255062	0.0530596	0.449435	-0.450239	0.619627	-0.461678	-0.930252	0.159522
Tetragenococcus	-1.05951	-0.822828	-0.400278	-0.166128	0.172588	-0.165909	-0.161538	-0.112309	-0.0823525	0.0113952
Thermogymnomonas	1.24609	-0.68628	0.150067	-1.1686	-0.123753	-0.160391	-1.07732	0.82516	-0.166034	0.0354811
Treponema	-0.436992	0.175135	-1.5567	0.489157	-0.458374	0.817298	-0.290367	-0.403339	-0.217785	0.265281
Turicibacter	-1.1267	3.01226	0.124405	-0.58041	0.359988	-1.52651	0.268318	-0.750289	-0.419239	-1.14595
Vagococcus	-1.19251	1.33716	0.0636476	0.654982	0.414088	-1.93161	-0.999155	-0.211867	-0.19353	-0.727456
Vampirovibrio	-1.05951	-0.822828	-0.400278	-0.166128	0.172588	-0.165909	-0.161538	-0.112309	-0.0823525	0.0113952
Varibaculum	-1.05407	-0.879492	-0.0304191	0.210914	-0.164422	-0.0337993	0.00930736	0.0662037	0.150836	-0.36739
Veillonella	-1.4362	-0.019853	0.989529	-0.242496	0.421131	1.37926	-0.390672	-0.382167	-0.35884	1.0868
Victivallis	3.37403	-0.590473	0.420472	-0.719678	0.339498	0.0511237	0.267788	-0.106736	-0.370056	-0.0478929
Weissella	-1.18301	0.173159	-0.00694313	-0.240129	0.439939	-0.0728277	-0.343343	-0.304072	-0.336873	-0.174488
Wohlfahrtiimonas	-1.05951	-0.822828	-0.400278	-0.166128	0.172588	-0.165909	-0.161538	-0.112309	-0.0823525	0.0113952
Xylanibacter	-1.05951	-0.822828	-0.400278	-0.166128	0.172588	-0.165909	-0.161538	-0.112309	-0.0823525	0.0113952
Yersinia	-1.21958	-0.42595	0.198445	-0.275116	0.371566	0.516525	-0.220387	-0.270921	-0.252396	0.542336
unclassified_Acanthopleuribacteraceae	-0.308773	-0.756505	-0.134023	-0.199753	-0.247298	-0.234873	-0.164955	-0.94884	0.336532	0.282806
unclassified_Acetobacteraceae	3.53188	0.876979	-0.655085	-0.47393	-0.283839	0.372501	-0.396468	-0.854649	1.25597	-0.439756
unclassified_Acidaminococcaceae	-0.114596	2.2276	-2.45257	-0.251555	-2.38704	0.993064	1.05395	0.372881	-0.42093	-0.0257966
unclassified_Acidimicrobiaceae	-0.606217	-0.840003	-0.234327	-0.111164	0.175486	-0.145327	0.271405	-0.295082	-0.566835	0.0739736
unclassified_Acidimicrobineae	-0.736558	-0.543437	-0.380209	0.740994	0.47395	-0.657126	-0.0768153	-0.109045	-0.0573969	0.432531
unclassified_Actinomycetaceae	-0.678897	-0.0547199	0.0260711	0.592208	0.0365306	-0.286479	0.00429176	-0.124948	-0.331921	-0.00484396
unclassified_Aerococcaceae	1.4473	-0.571751	-0.180111	-0.838485	0.674979	0.0112691	-0.766797	1.16979	-0.0831662	-0.068708
unclassified_Aeromonadaceae	-1.03625	-0.828527	0.0293846	0.328823	-0.114822	-0.134836	0.0158641	0.305005	0.0751854	-0.190307
unclassified_Alcaligenaceae	-0.0961982	-0.647272	-0.604173	-0.227582	0.875566	0.181967	-0.102288	0.316533	0.249793	-0.471563
unclassified_Alicyclobacillaceae	-0.204566	-0.655243	-0.547661	-0.0116287	0.403444	0.182185	0.185721	-0.525368	0.104977	0.0391108
unclassified_Alteromonadaceae	0.51523	-0.368046	-0.472529	-0.458185	0.340993	0.16984	-0.132452	-0.398158	1.08156	-0.307184
unclassified_Alteromonadales	-1.05951	-0.822828	-0.400278	-0.166128	0.172588	-0.165909	-0.161538	-0.112309	-0.0823525	0.0113952
unclassified_Anaerolineaceae	-1.17797	-0.464226	-0.360295	-0.599763	0.0786036	-0.225551	0.396174	0.112554	0.122458	0.123733
unclassified_Anaeroplasmataceae	0.454953	-0.546575	-0.520457	-0.424453	0.803176	0.172497	-0.304154	0.618028	-0.00471357	-0.479088
unclassified_Anaplasmataceae	0.0314443	-0.388537	0.854613	-0.490876	-0.636433	-0.0923935	-0.242893	-1.24183	0.786298	0.685058
unclassified_Aquificaceae	-0.627357	0.547477	-1.55514	0.532729	-1.31511	0.338171	-0.475091	-0.327111	-0.770167	0.268074
unclassified_Arenicella	-0.878523	-0.749736	0.0180403	0.794648	0.0288516	-0.664756	0.176281	0.0361897	-0.541261	-0.495
unclassified_Aurantimonadaceae	-0.00739508	-0.542459	-0.575366	1.02055	1.25988	-0.539454	0.762454	-0.195366	0.212577	0.9327
unclassified_Bacillaceae	3.32859	0.718495	0.241421	0.561285	0.216591	-0.777316	0.404193	1.74253	-1.65635	-0.0119811
unclassified_Bacillales	2.71455	-0.0805461	-0.00229956	-0.7593	-0.428492	0.102215	-0.23384	0.431939	-0.938047	-0.0840966
unclassified_Bacteroidaceae	3.5859	-0.434066	1.25337	-0.0882214	0.95533	-0.0259837	0.557778	0.359651	-1.17811	-0.737465
unclassified_Bacteroidales	-0.718537	-0.797781	-0.262989	-0.0221635	0.23222	-0.24941	0.377378	-0.216954	-0.632557	0.0937644
unclassified_Bdellovibrionaceae	0.307151	1.13522	-0.675283	2.34968	-1.77287	0.491307	0.332776	0.232606	-0.791833	-1.5693
unclassified_Beijerinckiaceae	0.347188	-0.31327	-0.890197	0.536469	0.981517	0.120626	-0.458425	0.321029	0.58458	0.697875
unclassified_Beutenbergiaceae	1.43532	-0.741994	0.762646	-0.929628	-0.581474	-0.579404	-0.818967	-0.308657	-0.239458	0.477383
unclassified_Bifidobacteriaceae	2.79251	0.0443834	0.556958	-0.100601	0.698875	-0.770589	0.723265	0.103921	-0.51596	0.348772
unclassified_Bogoriellaceae	-0.284543	-0.217407	-0.75071	1.48575	1.01499	-0.600074	-0.0951295	-0.149025	0.533463	1.07902
unclassified_Bradyrhizobiaceae	0.258353	-0.150134	0.550895	-0.359871	-0.953966	0.839908	0.0137273	-1.24578	0.467898	-0.532466
unclassified_Brucellaceae	-0.64222	-0.351169	-0.235674	0.995178	-0.251199	-0.184689	0.250761	-0.127832	-0.684256	-1.10968
unclassified_Bryobacter	1.14094	0.0476348	2.1137	1.44493	-0.732509	-1.13501	-0.275063	-0.49994	0.490161	-0.783055
unclassified_Burkholderiaceae	-1.07507	-0.682079	-0.422569	-0.187336	0.135665	-0.239125	-0.149036	-0.0517487	0.0617362	-0.0101084
unclassified_Burkholderiales	-0.227419	0.889856	-1.62982	-0.141069	-0.335096	0.739026	0.099478	-0.621709	-0.230308	-0.785505
unclassified_Caldisericaceae	-0.145615	-0.117492	-0.415622	-0.20729	0.085522	0.510736	0.397655	0.576322	1.23755	-0.183532
unclassified_Caldisphaeraceae	-1.14444	-0.693466	0.250865	0.352419	0.149308	0.312671	-0.261099	0.0506676	0.062797	-0.715813
unclassified_Carnobacteriaceae	0.971323	-0.390037	-0.439347	-0.621659	0.367473	0.275889	-0.0222538	0.667165	-0.434007	-0.534972
unclassified_Caulobacteraceae	-1.07881	-0.722449	0.0118447	0.32643	0.134311	-0.209238	-0.253246	-0.0713402	-0.130516	-0.826041
unclassified_Cellulomonadaceae	-0.190586	-0.114349	-0.0879354	1.11754	-0.29836	0.703999	0.0956259	-0.593195	-0.311188	-0.948015
unclassified_Chitinophagaceae	3.51034	-0.317322	-0.022204	-1.66697	0.396393	0.655961	-0.993254	0.737609	0.179967	-1.00694
unclassified_Chloroplast	0.063152	-0.533582	-0.943515	-0.0706054	1.18967	0.558356	-0.0764215	0.262542	0.676644	-0.505348
unclassified_Chromatiaceae	-0.323922	-0.905236	0.0505684	-0.54439	-0.254799	-0.370693	-0.424442	-0.538383	0.288716	0.0332249
unclassified_Chrysiogenaceae	0.331974	-0.977602	0.26686	-0.909743	-0.259138	-0.446298	-0.804345	0.308598	-0.216083	0.00448555
unclassified_Clostridiaceae	6.40625	0.26861	0.193074	-0.174435	0.87832	0.0426917	0.794864	-0.32347	-0.22336	0.609468
unclassified_Clostridiales	6.96484	0.955333	-0.447114	-0.48775	0.309162	1.02174	0.792487	-0.853784	-0.353362	-0.22119
unclassified_Comamonadaceae	0.382077	-0.415652	0.0736645	-0.302148	0.679842	0.054709	-0.369993	0.635745	0.00475639	-0.737744
unclassified_Conexibacteraceae	0.65743	0.159991	-1.1066	-0.181942	0.0679564	0.622069	-0.436914	0.315803	-0.756497	-0.0411012
unclassified_Coriobacteriaceae	3.99768	1.01789	-0.344741	1.11923	0.995172	-0.328153	-1.40926	1.01433	1.39737	0.97139
unclassified_Corynebacteriaceae	-0.787684	0.208031	-1.36645	0.285954	-1.24021	0.306147	-0.245344	-0.0863453	-0.639837	0.372047
unclassified_Corynebacterineae	-1.05951	-0.822828	-0.400278	-0.166128	0.172588	-0.165909	-0.161538	-0.112309	-0.0823525	0.0113952
unclassified_Cryomorphaceae	3.85069	0.146962	-0.100063	0.40334	0.489257	0.326161	1.67961	-2.19706	-0.151696	-0.507986
unclassified_Cryptosporangiaceae	-1.05951	-0.822828	-0.400278	-0.166128	0.172588	-0.165909	-0.161538	-0.112309	-0.0823525	0.0113952
unclassified_Cyclobacteriaceae	-0.786595	0.295795	-0.761028	-0.13241	-0.974767	0.224138	0.765605	0.306686	-0.123701	-0.111979
unclassified_Cystobacteraceae	-0.326051	-0.309626	0.152402	-0.400194	0.418998	-0.133917	-0.243796	0.345058	0.0984756	0.202463
unclassified_Cytophagaceae	2.63401	0.550616	-1.47047	0.789158	1.06758	0.865252	0.753212	-0.390933	-0.253688	0.0760284
unclassified_Deferribacteraceae	-0.299234	0.0439991	1.21793	0.856868	0.362948	-0.0460564	-0.616187	0.206653	-0.838506	0.166956
unclassified_Dehalogenimonas	-0.0305151	0.891624	-1.6957	0.870646	-1.83038	0.387861	-0.0770006	-0.552539	-1.13126	0.77345
unclassified_Deinococcaceae	-0.734173	-0.696946	-0.39922	-0.215337	0.106562	-0.00918024	0.230516	-0.294454	-0.603331	-0.228357
unclassified_Dermacoccaceae	-1.07352	-0.685887	-0.415936	-0.188549	0.164848	-0.210388	-0.148036	-0.0375182	0.0560137	0.0416069
unclassified_Dermatophilaceae	0.0236329	-0.907137	0.145976	-0.835531	-0.18669	-0.405816	-0.586229	0.32907	-0.220661	0.0215187
unclassified_Desulfarculaceae	-0.904791	-0.302382	-0.177005	-0.964318	-0.242767	-0.40321	0.55578	0.207831	0.557768	0.261238
unclassified_Desulfobacteraceae	-0.267372	0.0510779	-1.19859	-0.0580026	-0.391194	0.889558	-0.0464363	-0.717992	-0.489099	-0.776976
unclassified_Desulfobulbaceae	-0.259089	0.0268723	-0.465297	0.302433	0.040553	-0.300555	0.532144	-0.615964	-1.2922	0.028854
unclassified_Desulfohalobiaceae	0.514053	-0.413975	1.319	-0.0423258	-0.902913	-0.393135	-0.543458	-0.704421	0.472249	-0.484124
unclassified_Desulfomicrobiaceae	2.20636	-0.618851	1.73777	-1.11585	-0.776743	-0.86629	-1.4399	-0.48884	0.00488254	-0.458363
unclassified_Desulfonatronaceae	-1.0743	-0.380655	-0.473011	-0.408927	0.0542966	-0.264537	0.297515	0.280601	0.401063	0.239544
unclassified_Desulfovibrionaceae	1.64938	-0.000289593	-0.363267	-0.764672	-0.436127	0.0832149	-0.974648	0.504018	-0.213851	0.203353
unclassified_Desulfurellaceae	0.484448	-0.430876	-0.63638	1.30495	1.65145	-0.55804	1.04958	-0.162438	0.358142	1.03312
unclassified_Desulfuromonadaceae	0.128111	-0.873344	0.0129106	-0.842837	-0.0113492	-0.300706	-0.85349	0.857456	-0.60568	0.0893158
unclassified_Dietziaceae	-1.03045	-0.83916	-0.0457456	0.183795	-0.0794148	-0.0238539	0.00300781	0.0703436	0.146956	-0.329589
unclassified_Ectothiorhodospiraceae	0.134752	-0.475936	0.41983	-0.0539256	0.372144	-0.878208	0.783014	-0.180979	-0.858733	0.333303
unclassified_Eionea	-0.215129	-0.873202	0.0838419	-0.379835	-0.211224	-0.482986	-0.37961	-0.578574	0.304049	0.128655
unclassified_Elioraea	-0.778639	0.235132	-1.39675	0.284463	-1.26883	0.333056	-0.221474	-0.0845587	-0.651819	0.356153
unclassified_Elusimicrobiaceae	-0.752662	-0.322993	-0.130547	-0.585112	-0.15348	-0.185927	0.0887926	0.116487	0.417354	0.205985
unclassified_Enterobacteriaceae	-0.92401	-0.461494	-0.010251	-0.166571	-0.0534996	-0.0760516	-0.0111103	-0.0656846	0.217662	0.0715408
unclassified_Enterococcaceae	-0.34196	0.157072	-0.803078	-0.176957	0.983662	0.25103	0.368986	0.734064	1.45061	0.0616904
unclassified_Erysipelotrichaceae	1.90024	3.69202	-2.55684	0.639206	-0.530647	1.0194	-1.04625	0.874334	-0.314633	-0.743965
unclassified_Erythrobacteraceae	-0.476513	-0.396854	-0.723894	0.992482	0.839675	-0.366179	-0.120689	-0.151843	0.502833	0.846203
unclassified_Eubacteriaceae	4.36221	-0.506399	1.04009	-0.630729	-0.0562342	-0.616147	-0.0417178	-0.331427	-0.0694013	0.796085
unclassified_Euzebyaceae	-0.461287	0.64703	-1.20227	0.431472	-0.208165	0.506531	0.296952	-0.313956	-0.0891373	0.23831
unclassified_Family	-1.09848	-0.20597	-0.338476	-0.00841721	0.205326	-0.608939	-0.435138	0.10235	0.114943	-0.0122024
unclassified_Ferroplasmaceae	0.0766044	-0.0670982	0.24912	0.349714	-0.523502	-0.621576	0.0435606	1.29508	-0.787146	-0.113279
unclassified_Flammeovirgaceae	-0.496194	0.00933868	-0.357107	0.752902	-0.0140379	-0.472872	0.03513	-0.189298	-0.314517	0.528707
unclassified_Flavobacteriaceae	0.775244	-0.570503	-0.546185	-0.432017	0.331617	0.44465	-0.422658	-0.430082	0.838471	-0.378895
unclassified_Fusobacteriaceae	-1.22876	-0.632044	0.338712	-0.0133228	0.013251	0.886597	-0.280802	-0.145955	-0.177419	0.873314
unclassified_Geminicoccus	-0.516011	-0.704128	0.22514	0.0247811	-0.0552007	-0.04775	-0.479267	0.61191	-0.391303	-0.461209
unclassified_Geobacteraceae	-0.445294	-0.479269	-0.794393	0.39194	0.799449	0.0806558	-0.259175	0.012669	0.499593	0.13436
unclassified_Gilvimarinus	1.65943	-0.640406	-0.00855605	-0.279181	0.697264	-0.108627	0.320876	-0.358731	0.147323	-0.189473
unclassified_Gracilibacteraceae	5.20187	0.0056545	0.188244	-0.464108	0.428453	0.166959	0.0686471	-0.366693	0.244685	0.635484
unclassified_Granulosicoccaceae	-1.05951	-0.822828	-0.400278	-0.166128	0.172588	-0.165909	-0.161538	-0.112309	-0.0823525	0.0113952
unclassified_Hahellaceae	0.499963	-0.0904558	-0.859857	0.421016	1.54914	1.20668	-0.47805	0.413606	0.815336	-0.837744
unclassified_Halanaerobiaceae	0.113228	-0.709333	0.720366	-0.321803	-0.501305	-0.696796	-0.589187	-1.01111	0.506936	-0.633255
unclassified_Halobacteriaceae	0.554331	0.0551107	0.390072	-0.331109	-0.259632	-0.279818	0.0211968	0.39301	-0.146713	0.0372331
unclassified_Halobacteroidaceae	0.942364	0.313613	-1.83038	0.324732	1.10355	1.58333	0.111755	-0.303272	0.697733	-0.867199
unclassified_Halomonadaceae	2.42961	-0.334303	0.229568	-0.561781	0.752898	-0.376047	0.153795	1.27847	-1.7612	-0.21888
unclassified_Haloplasmataceae	0.190703	-0.935726	0.336985	-0.665421	-0.533723	-0.488194	-0.440313	-1.16459	0.762667	0.0364651
unclassified_Halothiobacillaceae	-0.427567	-0.50538	-0.797597	-0.129664	0.740415	0.289705	-0.0199795	0.226481	0.549781	-0.436554
unclassified_Helicobacteraceae	0.591139	-0.811003	0.095435	-0.800034	-0.0903783	-0.175978	-0.334466	0.736931	-1.34694	0.189683
unclassified_Heliobacteriaceae	4.20186	-0.406433	0.425306	-1.16031	0.461756	0.134866	-0.445782	0.21492	0.0801237	-0.0225604
unclassified_Holophagaceae	-0.58502	-0.859481	-0.187917	-0.148037	0.131939	-0.150074	0.323854	-0.314332	-0.686023	0.041835
unclassified_Hydrogenophilaceae	0.185386	-0.629035	-0.653047	-0.210685	0.824483	0.261359	-0.328382	0.427511	0.395009	-0.0736614
unclassified_Hyphomicrobiaceae	-0.834407	2.34184	0.861532	2.18038	0.0727511	-1.35266	-1.44446	0.383207	0.26359	-0.604434
unclassified_Hyphomonadaceae	1.30035	-0.378041	0.691691	0.94028	0.633581	0.41722	0.437152	0.335754	1.19199	-1.84292
unclassified_Ignavibacteriaceae	0.794453	0.876967	-1.58642	0.853659	-0.913628	0.466611	-0.217447	-1.01628	0.812073	0.634708
unclassified_Incertae	5.06879	0.524456	-0.294051	-0.390755	-0.0551727	0.358376	-0.648867	-0.292402	0.632004	0.653257
unclassified_Intrasporangiaceae	-1.08655	-0.465868	0.16688	0.541474	0.325116	-0.44581	-0.456793	-0.164087	-0.235172	-1.06748
unclassified_Kiloniellaceae	-0.589937	-0.0452574	-1.15884	-0.196711	-0.316582	0.686434	0.0985123	-0.671718	-0.606217	-0.722442
unclassified_Kineosporiaceae	-0.565601	-0.748985	-0.166855	0.813839	0.50691	-0.832545	0.692457	-0.197762	-0.73964	0.335561
unclassified_Kofleriaceae	1.66037	-0.476428	1.0928	-0.193593	-0.115142	-0.136175	-0.152191	0.0886126	-0.245897	-0.176492
unclassified_Ktedonobacteraceae	-0.950561	-0.811608	0.11419	0.670524	-0.142377	-0.448863	0.135661	0.177734	-0.405262	-0.665312
unclassified_Lachnospiraceae	1.64336	5.17625	-1.81184	2.21415	0.697203	-0.573824	-1.01759	0.365181	-0.0468513	-1.02711
unclassified_Lactobacillaceae	-1.2126	-0.323092	-0.324126	-0.684629	0.105098	-0.292067	0.484022	0.143407	0.156943	0.102697
unclassified_Legionellaceae	-1.09377	-0.587137	-0.366332	-0.256516	0.16063	-0.215183	0.0226734	0.335457	0.342752	0.238595
unclassified_Lentisphaeraceae	0.217327	0.0838533	-1.03766	0.230328	0.565309	0.50005	0.758547	-0.254658	0.146884	-0.139344
unclassified_Leptospiraceae	-0.127505	-0.564118	-0.925913	-0.064042	1.10689	0.524685	-0.05937	0.156072	0.65014	-0.51364
unclassified_Leptotrichiaceae	0.466394	-0.840004	0.639471	-0.839431	-0.681951	-0.65187	-0.551666	-1.29153	0.740114	0.0597161
unclassified_Leuconostocaceae	-0.386825	-0.584622	-0.77098	0.00592608	0.808663	0.453452	-0.030591	0.0597639	0.625343	-0.350045
unclassified_Listeriaceae	-1.05951	-0.822828	-0.400278	-0.166128	0.172588	-0.165909	-0.161538	-0.112309	-0.0823525	0.0113952
unclassified_Marinifilum	-0.243694	-0.605274	-0.289014	1.2747	0.926594	-0.982545	0.878348	-0.244685	-0.481086	0.816369
unclassified_Marinilabiaceae	1.31282	0.970949	-2.37785	0.775635	0.680691	1.72116	0.327337	-0.588168	0.128951	-0.718012
unclassified_Mariprofundaceae	-0.731783	-0.741426	0.903065	1.51955	-0.492208	-0.178315	0.421691	0.592942	-0.28953	-1.3101
unclassified_Methanobacteriaceae	0.21321	-0.540431	-0.010253	-0.591251	-0.565952	-0.497076	-1.03044	0.333764	-0.242544	0.285966
unclassified_Methanocellaceae	0.824486	-0.85515	0.444856	-1.14133	-0.526916	-0.531446	-0.949199	0.250233	-0.0414277	0.0652038
unclassified_Methanomicrobiaceae	-0.555271	0.736045	-1.36083	0.822949	-1.75843	0.496772	0.0263674	-0.0703753	-0.513898	-0.192606
unclassified_Methanomicrobiales	0.877702	-0.856157	1.20299	-0.718754	-0.877164	0.402692	-0.864403	0.379665	-0.12026	0.625228
unclassified_Methanosarcinaceae	0.255424	-0.258976	-0.053013	-0.482221	-0.811093	-0.128505	0.515467	0.0101722	-0.661773	0.224588
unclassified_Methermicoccaceae	0.279983	-0.423044	-1.07503	0.450528	1.54393	0.445487	0.242507	0.0561537	1.02198	0.0572855
unclassified_Methylococcaceae	-0.448928	-0.688088	0.388783	0.179921	0.153183	-0.0068431	0.113243	-0.651055	-0.478836	-0.34532
unclassified_Methylocystaceae	-0.214162	0.00259781	-1.12381	1.12516	0.758272	-0.00209907	-0.540991	-0.103554	0.775679	0.853254
unclassified_Microbacteriaceae	-0.659491	0.351878	-1.10263	0.167785	-1.14324	0.726468	0.275832	-0.347101	-0.666219	-0.770421
unclassified_Micrococcaceae	1.58783	-0.148733	-0.654499	0.13243	1.1954	0.406293	1.36581	-0.654538	-0.344096	-0.545578
unclassified_Micromonosporaceae	-1.05637	-0.844548	-0.293552	-0.0572229	0.0604651	-0.137132	-0.115507	-0.0794335	-0.0337963	-0.116739
unclassified_Moraxellaceae	0.705856	-0.628884	-0.291979	-0.663892	0.709655	0.0193654	-0.524208	1.06637	-0.289831	-0.175312
unclassified_Mycoplasmataceae	-1.05951	-0.822828	-0.400278	-0.166128	0.172588	-0.165909	-0.161538	-0.112309	-0.0823525	0.0113952
unclassified_Nakamurellaceae	-1.15249	-0.303114	-0.15129	-0.138664	0.267787	-0.363961	-0.204723	-0.212306	-0.103126	-0.357335
unclassified_Nannocystaceae	-0.100212	-0.329676	0.100658	0.387227	0.702845	-0.727051	1.73901	-0.255165	-0.972228	0.884322
unclassified_Natranaerobiaceae	5.45304	0.325071	0.527391	-0.448604	0.529553	0.320604	-0.404386	-0.285561	0.243265	0.463307
unclassified_Neisseriaceae	-0.532017	-0.752563	-0.0814331	-0.254944	-0.206809	-0.249272	-0.241532	-0.548355	0.349555	0.0429094
unclassified_Nitrosomonadaceae	-1.04336	-0.570311	-0.496675	-0.0335436	-0.128421	-0.199117	0.0523961	0.162545	0.0617983	0.00324228
unclassified_Nitrospiraceae	-1.05951	-0.822828	-0.400278	-0.166128	0.172588	-0.165909	-0.161538	-0.112309	-0.0823525	0.0113952
unclassified_Nocardioidaceae	-1.05951	-0.822828	-0.400278	-0.166128	0.172588	-0.165909	-0.161538	-0.112309	-0.0823525	0.0113952
unclassified_Oceanospirillaceae	-0.183071	-0.818042	-0.100218	0.525844	0.661858	-0.753774	1.28317	-0.368553	-1.11187	0.621237
unclassified_Oleiphilaceae	1.71018	-0.745889	0.440429	-0.229836	0.436841	-0.746324	0.481597	0.396915	-1.1739	0.595309
unclassified_Opitutaceae	0.235242	-0.904453	0.264566	-0.643935	-0.322157	-0.501487	-0.566527	0.459519	-0.459442	-0.101871
unclassified_Orbus	-1.05937	-0.820662	-0.401095	-0.168528	0.171483	-0.16549	-0.158619	-0.110977	-0.0815205	0.0109418
unclassified_Oxalobacteraceae	5.39364	0.869966	-0.786409	-1.19354	-0.472791	1.36291	-0.519184	-0.190118	-0.0331567	-0.775563
unclassified_Paenibacillaceae	-0.300892	-0.478482	-0.414613	-0.355223	-0.31099	0.109221	-0.0893277	-0.549194	-0.320184	-0.604345
unclassified_Parachlamydiaceae	0.274417	-0.942337	0.157827	-0.938861	-0.151073	-0.390388	-0.866027	0.702314	-0.507033	0.0680847
unclassified_Pasteurellaceae	-1.17121	0.278958	-0.0269584	-0.798621	0.265141	-0.204311	0.242354	-0.246879	-0.0575705	0.0459211
unclassified_Peptococcaceae	5.09282	-0.226781	0.531542	-1.03963	0.378461	0.140023	-0.321866	0.195896	0.402804	-0.0994209
unclassified_Peptostreptococcaceae	0.123785	0.59848	-0.575791	-1.02012	-0.0401442	0.375746	-0.0413556	-0.0207948	-0.779202	-0.573426
unclassified_Phycisphaeraceae	-1.05951	-0.822828	-0.400278	-0.166128	0.172588	-0.165909	-0.161538	-0.112309	-0.0823525	0.0113952
unclassified_Planctomycetaceae	-0.763791	-0.162853	-0.539001	-0.141663	-0.367189	0.436879	0.43453	-0.0353998	-0.297658	-0.698914
unclassified_Planococcaceae	2.34915	0.676981	-1.05729	-0.225759	0.825281	0.430483	-0.198958	0.841109	-0.483851	-0.381643
unclassified_Polyangiaceae	-0.769495	-0.291641	-0.706608	0.143745	0.339071	-0.079781	-0.0201533	-0.160219	0.22154	0.155527
unclassified_Porphyromonadaceae	5.19127	0.430693	-0.149613	-0.589687	-0.229263	0.431616	0.725848	-0.475308	-0.272038	0.137114
unclassified_Porticoccus	-1.09809	-0.677415	-0.323443	-0.257478	0.248369	-0.174756	-0.117624	-0.131305	-0.0873086	0.0233819
unclassified_Prevotellaceae	-0.555297	1.66209	-1.58979	-0.877384	-1.67447	0.250339	1.42399	0.338545	-0.2528	-0.2492
unclassified_Prolixibacter	1.86928	-0.40147	-0.628297	-0.73422	1.36667	0.690374	-0.294717	1.57982	-0.40485	-0.55634
unclassified_Promicromonosporaceae	-0.566802	-0.472145	-0.778878	0.620234	0.711131	-0.0910743	-0.203528	-0.152116	0.508542	0.581077
unclassified_Pseudomonadaceae	1.16937	0.779025	0.00487011	-0.150673	-0.764769	-1.26108	-1.67036	-0.506304	0.730583	-0.0226323
unclassified_Pseudomonadales	0.383439	-0.378457	-0.815665	1.29945	1.65768	-0.350115	0.807037	-0.167734	0.625708	1.03349
unclassified_Pseudonocardiaceae	-0.61432	-0.719628	-0.221126	0.812102	0.517848	-0.806685	0.547888	-0.190448	-0.600208	0.361958
unclassified_Puniceicoccaceae	2.89024	-0.368937	0.70768	-0.791125	-0.925126	-0.225897	-0.316682	-0.495448	-0.443694	-0.336193
unclassified_Rhizomicrobium	-1.07434	-0.744375	0.257133	0.313034	-0.262073	0.253782	-0.027292	0.140966	0.150043	-0.40175
unclassified_Rhodobacteraceae	0.484343	-0.561811	1.58954	-0.147542	-0.719018	0.15673	0.170655	-1.14045	0.296736	0.413484
unclassified_Rhodobiaceae	-0.915709	-0.356751	0.201964	0.554255	0.126965	-0.494156	-0.223667	-0.102857	-0.261821	-0.843628
unclassified_Rhodocyclaceae	1.01259	0.426123	-1.17292	0.150628	0.968815	1.78368	0.615592	-0.354871	0.0595235	-0.55924
unclassified_Rhodospirillaceae	0.220622	-0.257481	1.89264	1.87223	-0.476572	-0.0228823	0.977826	0.196848	0.388456	-1.39511
unclassified_Rickettsiaceae	5.05114	-0.292994	0.228946	-0.139326	1.64496	-0.188989	0.971278	0.514055	-0.352331	0.461892
unclassified_Rikenellaceae	-0.306946	-0.778486	0.781369	1.16278	-0.227648	0.107365	0.912876	-0.0343652	-0.684709	0.0854936
unclassified_Ruminococcaceae	7.32584	1.06785	-0.178526	0.781744	0.593536	0.331658	0.861547	-0.708734	-0.31087	0.441198
unclassified_Saprospiraceae	-0.782626	-0.476274	0.347655	0.319172	-0.0358726	0.230373	0.661999	0.396149	-0.218347	0.20692
unclassified_Sedimenticola	-0.0482995	-0.417128	-0.762275	1.18274	1.29233	-0.391353	0.430783	-0.186684	0.573353	0.98137
unclassified_Simiduia	-0.197316	-0.508936	-0.926887	0.433608	1.09927	0.231596	0.110021	-0.124885	0.813187	0.310013
unclassified_Simkaniaceae	1.15251	0.417618	-0.325356	0.134929	-0.00238789	0.582303	0.394054	-1.71804	0.141673	0.354658
unclassified_Sinobacteraceae	-0.630099	-0.109587	-0.27794	-0.00450394	-0.632227	-0.439073	-0.796395	-0.642489	0.116141	0.478008
unclassified_Sphingobacteriaceae	0.772391	1.10738	-1.7951	0.499107	-1.12375	0.8335	-0.674876	-0.52676	-0.677337	-0.0200664
unclassified_Spirochaetaceae	-0.46265	0.125418	-1.51622	0.528988	-0.38811	0.736053	-0.418746	-0.557348	-0.212014	0.28291
unclassified_Staphylococcaceae	-0.308063	-0.0421408	-0.651447	-0.214839	1.18002	0.480085	-0.250926	0.025838	0.387019	-0.403725
unclassified_Streptococcaceae	0.794645	0.719153	0.340406	0.136825	-1.77081	0.843458	-1.43267	0.143647	-0.59806	2.00281
unclassified_Subdivision5	-0.744215	-0.294882	-0.899827	-0.255422	-0.0862126	0.463151	0.114191	-0.417195	-0.454563	-0.618211
unclassified_Succinivibrionaceae	-0.512784	0.325321	-1.29816	0.131034	-1.36797	0.294326	0.00457927	0.200123	-0.922151	0.409655
unclassified_Sutterellaceae	2.73288	-0.566161	2.15658	-0.430543	-0.591599	0.911804	-0.0290035	-0.904865	0.0123039	-0.103468
unclassified_Synergistaceae	0.271183	-0.159059	-0.775038	0.0417478	0.0598528	0.47816	0.546253	-0.345001	-0.63819	-0.755426
unclassified_Syntrophaceae	-0.0202039	1.14177	-1.74064	-0.0328133	-0.37238	1.30505	0.119254	-0.701789	-0.590239	-0.938856
unclassified_Syntrophobacteraceae	-0.500494	-0.532335	-0.618158	-0.0602311	0.211699	0.0384117	0.0694475	0.0658301	-0.00314439	0.0154286
unclassified_Syntrophomonadaceae	1.26055	-0.470417	0.277635	0.281761	0.246282	-0.4215	-0.615562	1.5661	-0.95475	-1.05334
unclassified_Syntrophorhabdaceae	1.5618	-0.806084	0.443213	-0.743814	0.128206	-0.717411	0.10813	0.653158	-0.912116	0.352558
unclassified_TM7	-0.956908	-0.676722	-0.119546	0.0549156	0.0895433	-0.249816	0.0913079	-0.106272	-0.171112	-0.0635123
unclassified_Thermaceae	-1.22101	-0.624733	0.293876	-0.118272	0.103947	0.723562	-0.224982	-0.185677	-0.117639	0.605008
unclassified_Thermoactinomycetaceae	3.61047	-0.798097	1.69018	-0.880562	-0.676689	-0.801871	-0.516287	0.438153	0.379932	0.278005
unclassified_Thermoanaerobacteraceae	5.27263	0.5203	-0.515637	0.794872	1.44537	0.152378	0.305227	0.619129	-0.301729	0.710415
unclassified_Thermodesulfobacteriaceae	-0.733166	-0.196761	0.304856	0.422459	-0.0975811	-0.202811	0.37011	-0.132216	-0.0752851	0.0351033
unclassified_Thermofilaceae	-0.447331	0.355036	-0.873036	1.28019	0.828624	-0.543913	-0.760508	-0.226377	0.621407	0.64388
unclassified_Thermoleophilaceae	-0.243058	-0.0408225	-0.828326	1.36478	0.893985	-0.381631	-0.597209	0.0693199	0.568668	0.493835
unclassified_Thermomicrobiaceae	-1.01925	-0.854823	-0.197587	0.0779426	-0.0439477	-0.179003	-0.035637	-0.0590583	-0.0793034	-0.21149
unclassified_Thermoplasmataceae	0.183	-0.176091	-0.616104	0.805677	1.6858	1.00307	-0.138323	0.02969	1.11288	-1.06397
unclassified_Thermoplasmatales	2.95598	0.515621	-1.25295	-0.500527	-0.0448002	1.06131	-0.131704	0.599681	-0.122257	-0.685208
unclassified_Thermotogales	-0.830947	0.0309006	-0.17184	0.0693296	-0.762973	-0.0486146	-0.0870129	-0.148828	0.186807	0.432588
unclassified_Thiohalobacter	-0.313533	-0.786382	-0.0939589	-0.406423	0.0067002	-0.164692	-0.598023	0.92518	-0.585038	0.0174672
unclassified_Thiohalophilus	-0.708691	-0.733809	-0.584676	-0.171763	0.518595	0.107893	-0.140875	0.0208463	0.152088	-0.273587
unclassified_Thiotrichaceae	3.11814	-0.203262	-0.0877972	-1.11708	0.576808	0.644283	-0.869519	0.823535	0.661772	-0.820686
unclassified_Thiotrichales	-0.101444	-0.0406522	0.827395	-0.710611	-0.423758	0.760407	-0.457682	-0.0561009	-0.276317	0.421277
unclassified_Veillonellaceae	6.2241	-0.100057	1.81149	1.61856	0.761852	-1.57585	1.40745	-0.376725	-0.269333	0.00523652
unclassified_Verrucomicrobiaceae	3.00098	-0.820057	0.857529	-1.27658	-0.00098059	-0.462392	-0.562638	0.591944	-0.459792	0.154367
unclassified_Vibrionaceae	-0.606078	-0.107695	0.0476898	-0.59231	-0.45524	-0.681367	0.27984	-0.194421	1.08458	0.363043
unclassified_Victivallaceae	4.76138	0.535903	-0.7233	-0.24813	0.891137	0.975317	0.653825	-0.446286	-0.26438	-0.446705
unclassified_Waddliaceae	0.811598	-0.106322	0.305832	0.20675	0.163761	-0.842837	-0.17724	1.24842	-1.73946	0.665705
unclassified_Xanthomonadaceae	1.6166	0.365198	-0.904108	-0.38983	-0.244343	0.607979	-0.832146	-0.464709	0.767508	-0.211946
Age	0.590722	2.02373	-0.363883	-0.349763	-1.62996	-1.18925	-0.370137	-0.688414	0.541986	-0.36828
Body_mass_index	-1.55841	1.98106	0.24008	-1.58715	-0.140538	-0.347396	1.6243	0.575139	0.675278	0.460713
Height	-1.33175	1.89186	0.768175	-1.55714	0.214252	1.50172	1.08444	-0.453136	-0.392276	0.00534555
Cigarettes_.average.day_past_3_months.	-1.40269	1.06313	0.78753	-0.205232	0.458942	0.366446	-0.0751483	0.116945	-0.457861	0.247322
Hemoglobine	-1.89511	4.59345	1.93657	-1.96004	1.36487	-0.107851	0.38538	-0.844459	-0.368234	-0.530692
Red_blood_cell_count	-1.65787	3.28231	1.00102	-1.92861	0.775605	-0.0445882	0.752579	-0.564617	-0.0738328	-0.178229
Mean_corpuscular_hemoglobin_concentration	-1.73392	2.25725	2.6815	-0.342884	1.56967	1.63101	-0.500046	-0.777524	-0.846929	0.063781
HOMA.IR	-1.1352	-0.219487	-0.29057	-0.212154	0.026385	-0.305966	-0.122342	0.00420999	0.0623027	0.0173795
Blood_urea	0.44703	0.821958	-0.231976	-0.407248	-0.948972	-0.0930328	-0.129894	-0.883244	0.420571	0.390205
Creatinine	-0.623499	1.73748	0.468064	-1.42308	-0.581305	-0.194131	0.741229	-0.971095	0.624902	-0.179462
Uric_acid	-1.5983	2.80885	0.828925	-1.50797	0.191442	0.305525	1.10505	-0.198053	-0.059325	-0.255657
Alpha.2.globulin	-0.918878	0.0945495	0.799303	0.478942	-0.885302	-0.0353606	0.688104	1.33217	0.544167	-0.519865
Beta.globulin	-1.06521	0.495732	0.554297	-0.296849	0.122407	0.479498	0.265697	0.39758	0.102338	0.348455
Triglycerides	-1.36218	0.29339	0.02288	-0.824645	-0.377163	-0.0922074	1.08099	0.575361	0.5538	-0.0442419
HDL_cholesterol	0.944236	-0.744902	1.48661	0.853695	-0.765786	0.0805834	0.331642	1.44643	0.0266028	-0.549104
Alanine_transaminase_.ALT.	-1.27139	0.299526	0.166951	-0.259404	-0.475753	0.249401	0.404175	0.304692	0.329993	0.0930024
Gamma.glutamyltransferase	-1.27059	1.07032	-0.0459512	-0.275966	-0.454436	-0.415623	0.237376	0.295922	0.37015	-0.292837
Creatine_kinase	-1.23681	0.931582	-0.0254511	-0.73893	0.319265	-0.317631	0.357738	0.400659	0.490116	-0.0920766
Glomerular_filtration_rate	-1.41448	0.501551	1.99824	0.377594	0.0297966	1.46236	0.509817	0.870929	0.577458	0.137509
Hip_circumference	-1.38069	0.718255	-0.209357	-1.25911	-0.462818	-0.338842	1.52667	0.633111	0.595952	0.501806
Bristol_stool_score	-1.98361	4.46765	0.565789	-2.00792	-0.0300248	-1.74693	1.82811	1.06894	1.18159	-0.0987295
Sleep_.hours.day.	0.00191935	-0.230329	0.898207	0.801043	-1.28597	-0.423123	0.315985	-0.178809	1.26231	-0.151573
Working_hours_.hours.week.	-1.36147	1.00568	0.343039	-0.676142	-0.22389	-0.32991	1.11868	0.742129	0.815682	-0.263282
Work_days_per_week	-1.24528	1.71822	0.663253	-0.666482	-0.330199	-0.0395718	0.824941	0.953939	0.706303	-0.0797516
Breakfast_.N_past_week.	1.28102	-0.174408	0.925303	0.0245932	-0.159902	-0.0787	0.585616	1.30635	0.128877	0.180222
Smoker	-1.24454	0.700005	1.24751	0.147112	0.226217	0.707819	-0.00138875	0.319676	-0.604215	0.489533
Pets_.past_3_months.	-1.04539	0.394499	1.8476	0.804017	-0.0408075	1.33179	0.533604	0.485417	-0.0397952	0.772032
Food_allergy	-0.0428823	-0.0645707	0.975211	1.12756	-1.03933	-0.121514	-0.501697	-0.35717	0.478331	-0.000116092
Ulcerative_colitis	-1.19453	-0.206929	0.402401	-0.39556	0.381069	0.613857	-0.2491	-0.410418	-0.173354	0.437916
Irritable_bowel_syndrome	0.0748727	-0.387967	0.757505	1.26241	-0.267468	-0.386333	0.220903	0.851086	0.738307	-0.044849
Chronic_fatigue_syndrome	-0.504403	-0.200513	0.110955	0.942141	-0.182207	-0.597827	0.208105	0.239244	0.0428032	0.0665185
Gastroentritis_.other_treatment.	-1.37988	0.494206	1.55118	0.359978	0.14384	1.01221	0.239872	0.412326	-0.104541	0.263247
Magnesium_supplement	-0.237355	-0.422141	0.799434	0.478193	-0.120559	0.4464	0.0293825	-0.303144	-0.253234	0.667556
Q10_supplement	-0.126755	-0.845483	0.0309073	-0.445884	-0.157081	-0.187493	-0.584829	0.958068	-0.629493	-0.010246
J01CA04_.amoxicillin.	-0.935949	-0.221387	1.21106	0.0777702	-0.173869	1.32375	-0.153093	1.13835	0.271739	1.08028
J01CR02_.amoxicillin_and_enzyme_inhibitor.	-1.14789	-0.38364	1.29313	0.390453	-0.381112	1.42346	-0.0246417	0.711648	0.00970458	0.883527
J01XE01_.nitrofurantoin.	-0.465407	-0.163913	0.670776	1.51859	0.482559	-0.295141	0.292903	0.251499	-0.0375051	-0.540531
A06AD15_65_.osmotic_laxatives.	-0.0259219	-0.813133	0.204375	-0.168497	-0.660084	-0.209107	-0.140807	-0.502593	0.579211	-0.176402
A07EC02_.mesalazine.	-0.777638	-0.313766	0.575905	-0.430893	0.190239	0.545223	-0.388281	-0.686762	0.106246	0.327586
G03AA12_.drospirenone_and_ethinylestradiol.	-1.13308	-0.486399	-0.174248	-0.146029	0.0332525	0.125145	0.0124524	0.0664981	-0.0195862	0.208753
G03CA04_CC06_.estrogens.	1.47684	-0.507448	0.0864237	-0.737379	0.0330499	-0.163652	-0.439702	-0.824472	1.6481	-0.277222
G03DA04_.progesterone.	-0.626236	-0.72885	-0.532993	0.0703768	0.562425	-0.074681	0.153484	-0.139168	0.0558585	0.110256
L04AB_.TNF.alpha_inhibitors.	-1.28669	-0.0688166	0.0741193	-0.811016	0.201344	0.106156	0.628326	0.0782349	0.110467	0.443505
L04AX01_.azathioprine.	-1.37377	0.247499	0.574535	-0.27262	0.194163	0.591395	-0.376079	-0.222366	-0.0271937	0.755023
N03AE01_.clonazepam.	-1.07455	-0.598282	0.10817	-0.0839001	0.156358	0.227528	-0.253911	-0.164331	-0.120603	0.274165
N06AX16_.venlafaxine.	0.494936	-0.624778	0.438633	-0.77379	0.174055	0.0471	-1.18387	1.03817	-0.555339	-0.271863
R06AX28_.rupatadine.	-1.36559	0.274906	0.844916	0.265446	0.651213	0.212898	-0.683973	-0.437821	-0.357958	-0.583488
Gender:F	2.79119	-0.0710987	1.86336	3.011	-0.373878	-0.356216	1.87048	1.17942	1.3214	0.374696
Gender:M	-1.70111	4.08919	1.20281	-2.37386	0.659492	-0.313435	1.29877	-0.63236	-0.162934	-0.676877
Smoking_with_inhalation:Neen	1.09729	0.0670066	0.462406	-1.13886	-0.618937	-0.833401	0.500536	0.738282	-0.499018	0.192998
Smoking_with_inhalation:Not_relevant	0.867281	0.721843	-0.0750885	0.267708	0.173885	0.659743	-0.100182	0.618941	0.784035	0.652636
Smoking_with_inhalation:Ja	-1.27111	0.992035	1.48807	0.225832	0.476381	0.302559	0.00702406	-0.19489	-0.288504	-0.332767
Childhood_residence_type:nan	-0.870204	-0.150131	-0.321053	-0.351384	-0.0322774	-0.242235	0.493193	0.290145	-0.169382	0.173511
Working_start_age:nan	-0.867788	-0.404091	-0.216693	-0.455765	-0.0947504	-0.284395	0.865605	0.223666	-0.388074	-0.0122163
Sick_leave_.freq._past_year.:nan	-0.878283	1.08817	-0.0536549	-0.238148	-0.733783	-1.19018	0.00909552	-0.0207296	0.380525	-0.490085
Shift_work:False	1.98969	0.254898	1.95684	-0.75791	-1.62853	-0.300623	0.142699	-0.277398	-0.165626	0.638556
Shift_work:True	-1.28751	0.545281	1.40351	0.617433	0.251717	1.58523	-0.164757	0.204842	0.340446	-0.000751077
Shift_work:nan	-0.839139	0.738983	-0.242719	-0.0417184	0.35285	-0.475871	0.222685	0.0919704	0.236284	-0.458569
Plan_to_change_weight.option	2.05684	-0.300283	1.91976	-0.934249	-0.767033	0.0927626	-1.15602	0.817982	0.0828923	-0.0589183
Weight_perception.option	2.24563	-0.290714	1.74032	-1.07789	-1.24351	0.237763	-0.639317	0.865523	0.483279	-0.285277
Childhood_residence_type.option	0.562678	0.435879	0.367812	-0.010901	-0.232642	-0.057661	-0.325359	0.312958	0.288544	-0.865519
Time_since_previous_relief.option	1.57778	-0.499842	0.767186	0.0926589	-0.153332	-0.18801	-0.420545	1.48595	-0.534851	-0.0206213
Bloating_.days_past_week.option	-1.21941	0.0413687	0.203397	-0.563754	0.0946574	0.0591438	0.621624	0.25812	-0.0055535	0.201246
Constipation_.days_past_week.option	0.168051	0.107548	0.298603	-0.668894	-0.384554	-0.292069	0.362405	0.871548	0.228691	0.590304
Working_start_age.option	2.69541	-0.0483267	1.42482	1.15535	0.350384	-0.00218021	1.3401	0.761812	1.28891	0.725486
Sick_leave_.freq._past_year.option	-0.822579	0.0372877	1.17837	0.487286	-0.0772441	1.70623	0.0918813	0.843601	0.669105	1.1084
Alcohol_.average_past_week.option	-1.70674	1.28175	2.19866	0.0878716	0.35898	1.92021	-0.211091	-0.354958	-0.494277	0.815052
Beer_consumption.option	-1.79437	2.38261	1.64349	-1.39056	0.904168	0.648977	0.456244	-0.466239	-0.352228	0.588106
Spirits_consumption.option	-1.25602	1.0377	0.870723	-0.196785	0.553032	-0.118003	-0.240543	-0.477314	-0.332225	-0.647838
Chocolate_type_preference.option	1.44407	0.439299	-0.190476	0.320886	0.121583	-0.269444	0.509596	-1.16249	1.24879	0.552849
Coffee_.days_since_consumed.option	-0.864435	-0.680162	0.781197	0.576779	-0.637652	0.21938	0.384738	0.319655	0.331565	-0.322914
Meat_.average_past_week.option	-0.765898	1.57672	0.123094	-0.147821	-0.885798	1.74234	-0.413925	0.0423449	-0.540933	1.69753
Fruits_.freq._past_week.option	1.8612	0.384261	0.844707	0.0309063	-0.330394	-0.744514	0.156423	-0.955336	1.14776	0.0898104
Fruits_.days_since_consumed.option	-0.988226	0.584593	0.500821	-0.0268603	-0.101905	-0.33703	0.696693	0.28145	-0.238112	-0.621694
Bread_type_preference.option	-0.701257	2.24804	-0.980603	-0.304321	-1.33898	0.235713	0.631715	-0.155863	-0.680125	-0.404318
Soda_.freq._past_week.option	-1.06365	0.374205	0.679033	-0.498356	0.539555	0.313527	-0.305713	0.0559799	-0.409504	0.33001
Soy_products_.average_past_week.option	-0.410262	-0.157056	0.264039	0.286996	-0.410629	0.485794	0.213686	-0.405337	0.183062	-0.597461

## Sheet: Table S4 AGP
	PC1(17.97 %)	PC2(15.91 %)	PC3(5.82 %)	PC4(3.44 %)	PC5(2.24 %)	PC6(1.77 %)	PC7(1.39 %)	PC8(1.29 %)	PC9(1.08 %)	PC10(1.04 %)
diet_type:Vegetarian	0.819986	-0.590062	4.16628	-0.907625	-0.967709	0.714764	-0.600762	0.378126	-1.14077	-0.44013
diabetes_type:Type II diabetes	-2.78314	0.829119	-0.890381	1.27956	-0.578144	0.423022	-0.511414	0.429356	-0.926433	-0.640598
bowel_movement_frequency:Three	-1.64675	1.40963	4.41623	2.16964	-0.599445	0.741116	0.613706	-1.29723	-0.690016	1.26062
ibs:Diagnosed by a medical professional (doctor, physician assistant)	-1.04923	0.50103	1.64554	3.55743	0.546291	-0.697646	0.831016	-1.75429	1.09845	-0.233409
level_of_education:Some graduate school or professional	2.07461	2.02641	-0.584642	3.85223	2.69282	0.904268	-1.14379	0.341064	0.425728	-1.12703
roommates:Three	-1.4329	-0.224879	3.93946	-0.828251	0.333488	0.784492	-1.45185	1.00201	0.853892	-0.929786
Mitsuokella	-1.17104	-3.66615	-1.11855	-0.876953	-1.05785	-0.671366	0.557873	0.18324	-0.204422	-0.5097
meat_eggs_frequency:Not provided	-7.78141	17.9553	-3.68125	-5.09069	-1.998	-0.280068	-1.08975	-0.453519	-0.532158	0.38825
bmi_cat:Underweight	-1.3182	1.15368	4.97467	-1.1067	1.72621	2.31875	-2.70804	0.514496	-2.40588	1.62821
Pedobacter	-1.82252	-1.60057	-0.38682	-1.22601	0.423472	-0.616655	0.232533	-1.04274	1.56839	2.43722
Azospira	-1.71948	-3.70885	-1.50747	-0.717304	0.124131	-0.293547	1.41125	0.192232	-0.14226	-0.303309
Acidaminococcus	-2.93366	-2.46293	0.735133	0.179728	-0.35333	0.674282	-0.426221	1.70543	-0.516597	0.428522
lowgrain_diet_type	7.31115	5.8444	-5.33564	7.12737	4.62482	-1.69411	-3.60289	-5.01299	-2.80012	-0.099934
Anaerofustis	-2.82075	-1.32747	0.154708	0.0946011	-0.3734	-0.258881	0.609957	1.18623	0.30191	0.254987
Eubacterium	18.8973	6.32201	-9.11016	2.52888	2.04544	4.45717	-0.219664	0.623977	-2.48715	-0.870777
bmi_cat:Normal	15.0426	4.12797	-3.90834	1.57582	0.222203	0.370395	-1.51247	-0.407186	-1.06511	-3.03529
country:Denmark	-1.90778	-3.79933	-1.29239	-0.635568	0.398496	-0.767542	0.971463	-0.297247	-0.705396	0.288853
acid_reflux:Not provided	-2.95285	9.65447	-2.27324	-1.65354	4.71351	-1.63459	5.56628	-0.607596	-1.5723	5.64471
alcohol_types_beercider	5.55432	-0.543345	5.67869	-0.484881	-0.242993	-3.22655	1.31388	2.32486	-0.188391	0.408103
Geomicrobium	-2.65441	-3.93737	-1.64979	-0.0890094	-0.519463	-0.23853	-0.0109153	0.0476361	-0.170441	-0.0225542
GpVII	-2.61356	-3.72132	-1.20477	-0.820564	0.284637	0.105101	-0.224455	0.158269	0.313644	-0.220807
collection_month:Not provided	-2.08135	-3.60137	-1.93497	-0.123957	0.919519	-0.356947	0.904101	0.145744	-0.671022	1.02757
exercise_location:None of the above	-0.22476	-0.275354	3.48286	0.809613	0.203778	0.463313	-1.19816	2.67147	-2.77162	2.08456
Polynucleobacter	-2.65441	-3.93737	-1.64979	-0.0890094	-0.519463	-0.23853	-0.0109153	0.0476361	-0.170441	-0.0225542
gluten:I do not eat gluten because it makes me feel bad	4.00014	3.9213	-3.44921	6.24023	6.70597	1.60343	-2.61931	-4.64278	1.30637	-1.68082
meat_eggs_frequency:Never	0.52001	0.594454	4.97826	-0.847111	1.44289	-0.0180049	1.44519	-1.56107	-2.10955	-1.847
economic_region:Plains	-2.9329	1.30015	2.94504	1.5955	1.23367	-0.612396	0.204962	2.21203	0.520723	-0.59422
Mucispirillum	-2.65441	-3.93737	-1.64979	-0.0890094	-0.519463	-0.23853	-0.0109153	0.0476361	-0.170441	-0.0225542
Corallococcus	-1.98758	-3.43537	-0.592889	-0.938409	-0.514487	0.461745	-0.00475636	0.444516	-0.392212	-0.627648
Pelomonas	-2.51675	-2.7	-0.901135	-0.157389	-0.00628916	0.409393	0.0903679	-0.315429	0.15049	0.462726
Rathayibacter	-1.42012	-3.59984	-1.80126	0.309587	-0.766608	0.0895713	-0.652586	-0.360883	0.306901	0.612058
bowel_movement_frequency:Five or more	-2.08157	0.243845	3.45869	1.04248	0.807758	-0.0187871	1.17366	-0.79229	0.563985	1.40907
Saccharibacillus	-2.65441	-3.93737	-1.64979	-0.0890094	-0.519463	-0.23853	-0.0109153	0.0476361	-0.170441	-0.0225542
Runella	-2.65441	-3.93737	-1.64979	-0.0890094	-0.519463	-0.23853	-0.0109153	0.0476361	-0.170441	-0.0225542
unclassfied_f:Polyangiaceae	-2.13834	-3.88172	-1.47194	-0.429513	-0.778362	-0.265054	0.0350312	0.178747	-0.249071	-0.220556
Sorangium	-0.472625	-3.57796	-1.81823	-0.332407	-2.05993	0.107086	-0.253637	0.149195	-0.190267	1.09995
unclassfied_f:Aeromonadaceae	-1.04665	-3.39333	-1.07829	-0.787234	1.45475	-0.0793348	0.991145	-0.363836	0.844248	-0.0665234
collection_month:January	0.350337	2.01995	-1.36509	1.22562	0.97001	1.19667	-1.61629	-0.054033	-0.517957	-0.957289
Cloacibacillus	5.07331	0.291882	-5.54777	2.11389	-0.327002	2.21014	-2.23456	0.24314	1.62578	1.33081
diabetes_type:Not provided	2.31961	0.566066	1.5496	-0.255313	1.19518	-0.23674	0.35383	-0.256076	0.764149	-0.67469
exercise_location:Depends on the season	-3.99201	5.59501	2.29986	3.51042	-1.1923	-1.02652	2.33417	0.653621	1.99375	-1.45379
country:Puerto Rico	-2.79578	-2.49169	-1.61953	0.262304	0.0542999	-0.565242	1.26072	0.527732	-0.512849	1.26633
artificial_sweeteners:Regularly (3-5 times/week)	-1.58277	0.969894	1.04605	0.117607	-1.19573	-0.731104	1.62039	-1.88648	-1.25563	-1.29685
GpXIII	-1.96121	-3.49003	-1.39687	-0.331964	-0.573467	0.00494781	-0.257104	0.0213887	0.110877	0.781275
Dietzia	-2.04897	-0.206816	1.34801	-0.0259912	-0.225552	-1.05463	0.482723	-0.0542175	-4.72813	0.322309
Paraprevotella	7.98531	1.95011	-0.582264	-3.3474	4.10079	1.12081	1.63098	1.00807	1.99659	0.0236722
Pseudonocardia	-2.48148	-3.556	-1.02136	-0.514813	0.180775	-0.430204	-0.0579151	-0.224268	-0.08325	0.156782
country:Serbia	-2.65441	-3.93737	-1.64979	-0.0890094	-0.519463	-0.23853	-0.0109153	0.0476361	-0.170441	-0.0225542
olive_oil:Rarely (less than once/week)	-1.48579	0.863207	2.37992	-0.951831	2.23842	-0.100202	-0.472229	-0.681626	4.12225	1.62107
Propionibacterium	-2.61803	-3.66157	-1.05318	-0.140646	-0.264777	-0.038076	-0.146515	0.112107	-0.318031	-0.0068817
unclassfied_f:Rhizobiaceae	-2.64844	-3.66268	-0.839585	-0.0728142	-0.222755	-0.0529423	-0.47652	0.52311	-0.302296	0.543833
Chryseobacterium	-2.59393	-3.75527	-1.52351	-0.169546	-0.431665	-0.293227	0.036247	-0.0141776	-0.0507253	-0.0396761
Jeotgalicoccus	-2.12709	-3.67722	-1.7692	-0.22189	-0.060968	-0.0571511	0.548853	-0.126529	-0.492199	0.657371
milk_cheese_frequency:Not provided	-7.74011	17.8649	-4.023	-5.35531	-1.93158	-0.451537	-0.983771	-0.295208	-0.577989	0.503961
prepared_meals_frequency:Daily	-1.89377	-0.0637241	3.47591	1.62221	0.429115	1.04329	-0.029257	1.18705	-0.637124	-1.22657
Rummeliibacillus	-2.14946	-3.367	-2.52314	0.469065	0.86282	0.158061	0.101377	0.189176	-0.992441	0.293422
add_adhd:Not provided	-7.5576	17.4722	-3.28787	-5.25495	-1.25374	0.263011	-1.23628	-0.298272	-0.841771	0.257037
non_food_allergies_drug_eg_penicillin	-1.60047	2.85637	3.41842	6.5739	1.20876	-1.5757	0.605936	-3.60395	2.76624	-0.370364
add_adhd:Self-diagnosed	-2.3066	2.16309	1.88422	1.73639	-0.698283	-0.388816	2.4753	-1.38168	1.34765	-2.23018
Subdivision3_genera_incertae_sedis	-2.33689	-3.89005	-1.54523	-0.25974	-0.720959	-0.0424448	0.126967	-0.0718061	-0.174298	0.0302129
fed_as_infant:Primarily breast milk	10.3279	-0.241346	6.25609	-5.01682	-0.583449	-2.16422	1.15388	-0.815808	-0.832787	-0.698901
ibd_diagnosis:Not provided	-1.72963	-1.85874	-1.28442	0.395079	0.306789	-0.149916	0.178258	-0.269841	0.268243	0.284947
poultry_frequency:Daily	-3.32818	2.84402	1.88123	1.90499	-0.343923	-1.72304	0.753601	1.84999	1.28245	1.91384
flossing_frequency:Regularly (3-5 times/week)	-0.166005	3.79017	-0.636623	0.640071	1.45882	-1.78644	2.45382	1.96441	-0.792173	-2.01889
Rivicola	-2.70223	-3.74221	-1.2952	-0.118731	-0.322222	0.111095	-0.30298	0.134497	-0.0638771	-0.478086
unclassfied_f:Intrasporangiaceae	-2.65441	-3.93737	-1.64979	-0.0890094	-0.519463	-0.23853	-0.0109153	0.0476361	-0.170441	-0.0225542
skin_condition:Diagnosed by an alternative medicine practitioner	-0.856948	-1.87875	1.51613	1.82445	-0.369664	0.933923	-1.05284	0.462866	-0.955705	1.52379
country:Norway	0.25842	-2.67029	-1.51331	-0.632917	-0.348354	0.0345435	0.928692	0.48378	0.304865	-0.293824
Shuttleworthia	-2.59	-3.84638	-1.36378	-0.327996	-0.316093	-0.362622	-0.267983	0.267569	-0.0648268	-0.18627
Alkalibacterium	-2.65441	-3.93737	-1.64979	-0.0890094	-0.519463	-0.23853	-0.0109153	0.0476361	-0.170441	-0.0225542
acid_reflux:I do not have this condition	7.95474	-0.33519	1.71614	2.25901	-3.36914	0.142542	-4.43209	3.15594	1.75496	-0.928262
Lysinibacillus	-2.56127	-2.56616	-2.24578	-0.686591	1.21935	0.124714	0.225491	-0.506046	-0.0254977	1.75236
mental_illness	-1.36761	1.0564	0.578448	3.01469	0.0190574	0.837949	-0.953885	0.0559763	-1.13414	-2.27961
country_residence:India	-2.65441	-3.93737	-1.64979	-0.0890094	-0.519463	-0.23853	-0.0109153	0.0476361	-0.170441	-0.0225542
Tissierella	-2.65441	-3.93737	-1.64979	-0.0890094	-0.519463	-0.23853	-0.0109153	0.0476361	-0.170441	-0.0225542
Butyricicoccus	-1.18133	0.965745	5.87037	-2.51084	5.39148	2.41718	-1.89347	-0.198362	0.468401	-0.138171
smoking_frequency:Occasionally (1-2 times/week)	-0.737818	-1.13671	0.369266	0.772585	-0.360986	-0.687911	1.07306	0.891356	0.963972	-2.11059
Peptoniphilus	0.583194	-1.34862	4.09813	-5.3265	2.60131	0.430021	-1.55966	1.27854	1.87217	-0.641346
Tepidiphilus	-2.65441	-3.93737	-1.64979	-0.0890094	-0.519463	-0.23853	-0.0109153	0.0476361	-0.170441	-0.0225542
Stenotrophomonas	-2.19586	-3.32803	-0.363336	-0.237491	0.721896	-0.0396507	0.628258	-0.350309	-0.0336251	0.559684
specialized_diet_fodmap	-2.61932	-1.72812	1.43449	0.909062	0.369702	0.413077	-1.78833	-0.843456	-0.51179	0.153585
lung_disease:Diagnosed by a medical professional (doctor, physician assistant)	-0.630292	-0.775075	4.47947	-0.422368	1.55077	-1.59278	-2.88211	0.972478	2.44852	0.218274
Methylobacterium	-2.94726	-2.5715	-0.594337	-0.200426	0.0887683	0.824031	-1.03659	-0.782256	-0.953377	0.708209
fruit_frequency:Regularly (3-5 times/week)	4.38671	0.689418	5.08878	0.603373	3.01301	-0.103618	1.15346	-0.690537	0.865282	3.8727
Lactococcus	-1.17224	-1.32745	2.79617	-2.58129	1.58781	1.92956	-0.114628	0.0266958	-1.04701	-1.37636
age_cat:60s	7.54656	3.90399	-5.21168	2.42142	2.05932	-0.648752	0.156818	2.36961	-1.2129	0.480931
one_liter_of_water_a_day_frequency:Rarely (less than once/week)	4.92068	-0.879527	0.804201	0.957179	0.10464	1.41066	-0.275026	1.34397	0.368414	-0.933608
country:Hong Kong	-2.07022	-2.76384	-2.08796	0.444472	0.35296	-1.00741	0.756349	0.0694082	0.927366	-1.20385
add_adhd:Diagnosed by an alternative medicine practitioner	-2.12445	1.0199	-2.42789	2.22654	0.744363	-0.346895	-0.903134	0.114502	-1.24263	1.24761
Dermabacter	-1.45599	-3.42314	-0.448662	-1.19179	0.19794	-1.47651	0.45924	-0.701318	-1.01425	-0.7082
ibd_diagnosis_refined:Ileal and Colonic Crohn's Disease	-2.65441	-3.93737	-1.64979	-0.0890094	-0.519463	-0.23853	-0.0109153	0.0476361	-0.170441	-0.0225542
Sporichthya	-2.65441	-3.93737	-1.64979	-0.0890094	-0.519463	-0.23853	-0.0109153	0.0476361	-0.170441	-0.0225542
cancer:Not provided	-2.91199	9.58723	-1.73447	-1.82755	4.89883	-1.45039	5.79574	-0.535894	-1.50368	5.7363
sugar_sweetened_drink_frequency:Daily	-2.29145	0.676952	2.9604	-0.811805	1.8904	0.488671	2.53346	1.35662	-0.660384	1.86861
Azoarcus	-2.93681	-3.07031	-1.65959	-0.0248319	-0.939762	-0.648436	0.286549	0.0270435	0.590455	-0.0531952
country:Not provided	-0.672718	-2.02575	0.333038	-0.159532	0.655943	-1.54403	-0.0461718	-1.04307	-2.01972	-1.4325
asd:Diagnosed by a medical professional (doctor, physician assistant)	-0.690793	-1.51037	1.93769	0.38747	1.20967	0.322641	-0.96869	0.106541	0.0857254	0.180595
economic_region:Great Lakes	-2.77392	3.086	2.65229	1.46405	1.09712	1.12076	-1.15273	2.67886	0.311877	-0.674118
Arthrobacter	-1.07859	-3.1829	-1.67268	-0.532493	1.32543	-0.0135603	0.931571	0.708857	-0.436976	0.796398
Collinsella	3.39208	1.1624	7.96131	-6.33977	0.335404	1.8857	-1.69866	-0.300747	-3.29289	-2.7822
epilepsy_or_seizure_disorder:Self-diagnosed	-0.658449	-3.44241	-1.22641	-0.964252	-0.0685535	-0.301747	1.51368	1.40963	0.247685	-1.11828
tonsils_removed	0.959847	5.69308	-2.31912	4.49448	-0.334399	-2.43295	-2.0392	-1.70704	0.133421	-0.082143
poultry_frequency:Never	4.16376	-1.43187	4.78385	-2.61075	0.314001	-3.80489	0.722298	-2.28628	-0.944957	-0.939448
epilepsy_or_seizure_disorder:I do not have this condition	16.9681	0.539934	5.96298	-0.95109	-4.98243	-3.37099	-3.26041	-4.19053	-1.11332	3.19524
chickenpox:Not sure	2.91928	0.30573	2.33766	-0.627703	-1.16292	-1.13827	-1.34891	-0.353335	-0.128115	-0.978938
frozen_dessert_frequency:Regularly (3-5 times/week)	-0.499865	0.0826412	3.43569	2.41562	1.43763	1.78466	0.709151	-0.135425	-0.019301	2.12336
collection_month:May	-1.41532	3.0032	4.02002	2.58944	1.92766	0.424229	0.363939	-0.219413	-2.14799	1.02182
country:Austria	-0.269093	-1.50383	-0.996365	1.24627	1.09054	-1.11786	-0.571798	-0.910054	1.2805	-0.583148
appendix_removed	0.509076	1.84803	1.49221	1.32799	2.16831	0.203306	2.63668	0.278831	1.08107	0.154711
Paenalcaligenes	-2.65441	-3.93737	-1.64979	-0.0890094	-0.519463	-0.23853	-0.0109153	0.0476361	-0.170441	-0.0225542
drinking_water_source:City	7.84988	0.123124	1.04401	-2.7468	0.48107	-0.580876	-1.87078	1.86875	2.94486	0.515358
Succinatimonas	-1.75404	-1.64223	-1.68127	0.0168264	0.0652911	-1.14319	-0.594096	0.0363816	1.91341	0.836697
non_food_allergies_sun	-1.18837	0.0222109	0.705387	2.46447	1.37908	-1.66076	0.735482	1.40739	0.532363	-0.477969
unclassfied_f:Phyllobacteriaceae	-2.53539	-3.76779	-1.12375	-0.189781	0.503538	-0.0635336	0.0366725	-0.42354	0.683302	1.52807
Clostridium_XVIII	-3.01639	3.32559	7.9786	0.317494	3.78827	3.85617	-3.16088	2.18462	0.157762	-1.5469
exercise_location:Indoors	-3.62676	5.05614	4.00354	2.42878	1.8873	0.0613551	-1.15346	2.48607	1.55363	2.22331
last_move:Within the past year	-1.27076	0.961443	0.794017	-0.837787	-0.775803	0.588307	-0.424811	0.720817	1.6065	1.1789
Thermus	-2.8707	-2.67231	-0.323435	-0.740128	-0.206096	1.13027	-0.340288	0.941554	0.0485156	-1.28592
country_residence:Israel	-2.61436	-3.92809	-1.60975	-0.0879013	-0.537568	-0.300377	-0.0546635	0.0454535	-0.119499	-0.0453848
Leclercia	-1.15475	-3.64182	-1.99637	-0.378703	-0.865775	0.623275	0.965129	1.09308	0.573075	-0.79539
whole_grain_frequency:Rarely (less than once/week)	1.66561	0.929211	0.896613	3.23651	1.96038	1.30164	-0.231962	-0.208198	1.58011	1.21093
vivid_dreams:Not provided	-2.7271	9.3431	-1.91659	-2.13522	4.85798	-1.36939	5.60946	-0.556473	-1.66371	5.4335
country:Brazil	-2.64386	-3.80317	-1.59851	-0.361751	-0.358717	-0.25722	-0.0265559	0.165418	-0.0867537	-0.153207
Pseudosporangium	-2.37119	-3.49219	-1.04297	-0.47394	-0.106997	0.219139	-0.156546	-0.204628	0.237053	0.0233635
pool_frequency:Occasionally (1-2 times/week)	2.26168	0.355156	2.64752	0.183903	1.98756	-0.560774	-0.428987	-0.967015	0.55427	0.349528
vegetable_frequency:Daily	19.0104	2.28836	-1.21348	1.4192	-2.1326	-0.889876	-0.961865	-1.21405	-1.0707	-2.29217
Solimonas	-2.65441	-3.93737	-1.64979	-0.0890094	-0.519463	-0.23853	-0.0109153	0.0476361	-0.170441	-0.0225542
cdiff:Diagnosed by an alternative medicine practitioner	-2.59732	-2.54435	1.35034	0.200126	1.30047	1.24442	-1.23376	-1.72969	0.533949	1.1811
specialized_diet_unspecified	-1.48845	-0.240494	4.37826	1.04089	-0.0316768	1.33052	-1.57073	0.526072	-0.869306	0.378142
country:Morocco	-1.54885	-3.74364	-1.70335	-0.0336823	-1.3044	-0.343537	-0.68127	0.303876	-0.0792565	0.37336
economic_region:Not provided	23.8924	1.95649	3.29453	-6.75889	-0.674662	0.244151	4.89447	-0.85411	2.78025	-1.94441
Yuhushiella	-2.32214	-3.61612	-1.73211	0.0583816	0.934319	-0.395612	0.157705	-0.345527	0.121896	0.548326
cosmetics_frequency:Not provided	1.15953	0.666361	3.14733	-0.0172236	-1.50027	8.38305	0.293779	-4.78001	0.321656	-0.817691
seafood_frequency:Daily	-0.0840075	0.593758	0.342689	1.00852	-0.238503	-1.11695	-1.93321	0.153053	-0.509331	0.28633
Macellibacteroides	-2.52489	-3.46536	-0.966658	-0.539473	0.722804	-0.085359	-0.126878	-0.328319	0.503044	0.916374
Bordetella	-2.6659	-3.89102	-1.60629	0.00114462	-0.522294	-0.22948	0.0200371	-0.0450932	-0.168175	-0.114678
chickenpox:true	8.05718	10.2774	-5.35226	4.88928	0.842702	-4.64698	0.746735	-0.226537	3.50822	-0.31831
census_region:Not provided	23.9565	1.97661	3.33923	-6.77299	-0.635394	0.215454	4.88916	-0.89115	2.7471	-1.88849
sex:female	6.43742	12.1271	-5.00823	9.88894	-0.578924	-0.534474	1.4241	1.66466	1.91643	0.639791
dominant_hand:I am right handed	0.652683	1.74592	-0.0448345	0.504873	2.10497	-1.67877	-1.2189	1.97992	1.00966	-1.4663
sleep_duration:8 or more hours	-0.746567	2.41234	3.58554	-2.80379	5.63512	-0.443829	-2.93365	-0.389741	-1.86482	0.55957
Leucobacter	-2.91785	-3.19263	-0.832732	-0.558254	-0.4741	0.775936	-0.0534187	0.363961	-0.312882	-0.530918
artificial_sweeteners:Not provided	-2.96519	9.82145	-2.00439	-1.90865	4.51295	-1.80443	5.77805	-0.37301	-1.68234	5.51332
gluten:I was diagnosed with gluten allergy (anti-gluten IgG), but not celiac disease	-2.28023	1.59611	0.945682	2.45986	0.321898	-1.46269	-0.607505	-1.14968	-0.810096	-0.343797
Proteus	-2.35776	-3.47386	-1.98966	0.0568997	0.893435	-0.338295	0.111329	-0.209383	-0.0963711	0.620924
prepared_meals_frequency:Regularly (3-5 times/week)	0.390051	1.514	4.91143	4.24421	0.836046	-2.46208	-0.687787	1.95541	-0.166847	0.31614
Moheibacter	-2.65441	-3.93737	-1.64979	-0.0890094	-0.519463	-0.23853	-0.0109153	0.0476361	-0.170441	-0.0225542
ibd:Not provided	-3.92545	3.58493	2.70445	-0.584707	-0.617071	4.61075	1.00523	-4.21837	2.0483	-1.35868
Psychrobacillus	-2.84789	-3.04645	0.373711	0.714887	-0.327671	0.432612	-0.318162	1.34041	-1.63929	0.336217
milk_cheese_frequency:Daily	10.5518	0.0761484	0.819025	-1.80365	-1.79903	-0.480799	0.45082	0.780895	0.0215915	-0.971248
unclassfied_f:Clostridiaceae_1	-1.60441	-3.46049	-2.1535	0.453835	0.138671	0.299719	-0.648856	0.180887	0.0373519	-0.0611153
country:Singapore	-2.60763	-3.82607	-1.19138	-0.063076	-0.321071	-0.125148	-0.309077	0.240217	-0.118174	0.194737
exercise_location:Outdoors	10.8423	0.961728	1.69746	-4.58802	0.683677	-1.78415	2.16389	2.36786	3.19319	-1.30854
Parasporobacterium	-2.67211	-3.78696	-1.23431	0.260569	-0.655865	-0.0851463	0.0650218	0.127956	-0.323588	0.156865
Parasutterella	-6.08204	14.5304	2.43074	7.12974	-2.85761	-1.67935	2.83715	-0.156098	2.32188	-4.60582
Gemmiger	4.05584	3.58246	0.0871625	-1.48854	11.1033	1.66326	-0.295405	-2.52806	1.03452	-0.110073
unclassfied_f:Sphingomonadaceae	-2.64178	-3.9336	-1.61208	-0.117129	-0.519544	-0.141446	0.0209383	-0.0117906	-0.141597	-0.0839875
Spartobacteria_genera_incertae_sedis	-1.65272	-3.7488	-0.840094	-0.844587	-0.128959	-0.915355	0.673174	-0.299324	-0.572945	-0.135854
unclassfied_f:Synergistaceae	-2.54915	-3.557	-1.6672	-0.157052	-0.125488	-0.239588	0.32675	0.315796	-0.307102	0.308456
high_fat_red_meat_frequency:Never	7.51262	-0.663607	3.58457	-0.738171	-3.30251	-3.24617	0.697332	0.0824233	-2.04727	1.09695
Blastomonas	-2.33293	-3.5457	-0.4181	-0.469794	0.585709	0.732979	0.116291	-0.749277	0.526467	0.0561777
fermented_plant_frequency:Rarely (less than once/week)	2.14918	-0.00640398	2.6466	3.0727	0.639468	-2.29899	-1.7994	-0.511885	0.640889	-0.31361
contraceptive:No	7.65076	2.11183	-0.277903	5.18237	0.691032	-1.74598	-1.84221	-0.444779	-1.67246	-1.32127
Gaiella	-1.56376	-3.67452	-2.11215	-0.153968	0.182926	0.339442	1.22617	1.17055	-0.0625847	-0.542037
country:Czech Republic	-0.487094	-1.35529	-0.14057	-0.0775974	-0.400649	-3.0297	-0.120289	-0.738169	-1.34912	-1.91594
Kaistia	-1.94887	-3.67612	-0.334266	-0.634659	0.0114268	-1.27121	-0.0624912	-0.172415	-1.18607	-0.0625406
unclassfied_f:Streptomycetaceae	-1.94458	-2.77626	-1.66836	-0.145965	1.95466	0.632168	1.56485	-0.59035	0.185847	1.48707
Hydrogenophilus	-1.97785	-3.52916	-2.23891	0.00613352	1.03354	-0.027318	1.10888	0.562351	-0.911918	1.04244
country_residence:France	-1.02919	-2.63132	-1.64618	0.513106	0.571646	-0.124567	-0.94383	-0.396918	0.345983	0.434558
Propionispira	-2.334	-3.3916	-0.887323	1.09002	0.404619	-0.727302	0.69348	-0.143099	-0.292037	0.147729
fruit_frequency:Daily	13.8286	0.522607	1.50009	-2.3751	-3.33516	-1.25774	-0.961132	-1.94075	-1.10463	-1.43631
dominant_hand:I am ambidextrous	-0.130806	-0.472185	0.928319	-0.0946122	0.457466	-1.82173	0.00118551	-1.65974	1.07839	-1.79057
Fusicatenibacter	-2.21075	1.32536	9.05132	-2.00922	3.71128	2.93431	-3.81394	1.92229	0.471615	-2.72233
drinking_water_source:Not provided	-1.50099	0.96241	2.77524	-0.00658513	-2.1043	7.15596	2.44611	-4.26798	0.137736	-1.44106
country:Latvia	-2.65441	-3.93737	-1.64979	-0.0890094	-0.519463	-0.23853	-0.0109153	0.0476361	-0.170441	-0.0225542
Aquisphaera	-0.507043	-3.58354	-1.81665	-0.326583	-2.03405	0.103168	-0.2502	0.144936	-0.189329	1.08824
level_of_education:Did not complete high school	-1.43191	-2.11354	3.18184	0.356421	1.18889	0.737355	-1.43401	0.569305	-2.36985	0.710112
clinical_condition:Diagnosed by an alternative medicine practitioner	-1.03187	1.25096	0.400005	2.49532	1.57034	-1.16903	1.59108	-1.84566	-1.80542	1.75245
country:Netherlands	0.203186	-2.2024	-1.39139	-0.922424	-1.37561	-0.304598	-0.417479	0.961305	-0.315605	-0.323196
Hydrogenophaga	-2.65441	-3.93737	-1.64979	-0.0890094	-0.519463	-0.23853	-0.0109153	0.0476361	-0.170441	-0.0225542
subset_bmi	14.3956	5.07545	-3.73284	1.32771	0.99523	-1.66142	0.283192	0.362331	-1.24431	-4.68008
acne_medication	-2.20946	1.22964	4.45653	-0.362341	3.15364	1.21814	-0.640274	-1.26753	-1.08353	2.84034
Cloacibacterium	-2.54076	-3.44267	-0.765247	-0.235359	0.00515167	-0.0724091	-0.397868	0.50773	-0.0323455	0.218818
census_region:West	-3.25408	9.45808	1.43459	5.10599	1.26367	0.221668	-0.375035	-2.40644	0.544643	0.60655
types_of_plants:6 to 10	-2.95084	3.59646	2.32066	0.0947925	0.548933	-0.318178	-2.31412	2.00049	0.00488183	-0.168779
milk_cheese_frequency:Occasionally (1-2 times/week)	3.71797	-0.579551	2.21969	1.37976	-1.62042	-0.779037	0.306347	2.09357	-1.3924	0.877741
unclassfied_f:Flavobacteriaceae	-2.3839	-3.64594	-0.632379	-0.701291	0.351541	-0.220291	-0.75166	-0.407844	1.04075	-0.537087
country_residence:China	-2.7735	-3.36117	-0.418027	0.494543	-0.442608	0.737054	-0.770984	-0.394913	-1.71501	0.589279
whole_eggs:Daily	1.44799	1.37078	-1.75525	2.97892	3.04618	-0.520906	-0.352561	-1.80956	-1.82816	-1.50305
alcohol_frequency:Rarely (a few times/month)	-1.42305	1.46359	3.30592	0.594608	1.32349	2.3939	1.97691	2.46191	-0.544742	0.331954
Sneathia	-0.477902	-2.96238	-0.859359	-1.36564	0.956544	0.618535	0.975322	2.66612	1.02872	-0.577738
deodorant_use:Not provided	-0.745912	0.25307	3.76027	-0.0422101	-1.61685	7.26847	1.99254	-4.88181	-0.478451	-0.681966
Aridibacter	-0.520805	-3.5924	-0.464711	-1.32091	-0.679964	-1.60784	0.816829	-1.08502	-1.23026	-0.770207
country_residence:Not provided	-2.83185	9.39486	-2.05599	-1.58403	4.32528	-2.04513	5.80776	-0.151972	-1.8048	5.2541
Arcanobacterium	-2.6261	-3.68739	-1.06724	-0.349062	-0.178478	-0.0843358	-0.298765	0.237525	-0.106227	-0.033466
whole_eggs:Never	-0.747701	-0.693043	5.57247	0.391304	2.20583	1.24376	-2.55551	-1.41544	0.210687	1.39017
Gordonia	-2.60348	-2.66526	-2.77146	-0.239552	0.370089	-0.129112	-0.600306	-0.309093	-1.02075	0.306608
country_residence:Slovakia	-1.82676	-3.49132	-2.41414	1.09663	0.692649	-0.0363227	-0.539948	-0.0796457	-0.720484	-0.603973
thyroid:I do not have this condition	17.2974	0.826295	7.19588	-1.34519	-4.5207	-3.63518	-2.23713	-1.83004	-1.38465	2.00771
Rhodocytophaga	0.820829	-3.39714	-0.692281	-1.78731	-1.71343	-0.638407	1.20922	-1.00592	-1.32381	-0.565996
Allobaculum	-0.956884	-2.96116	-0.558179	1.13036	0.539919	1.10459	-1.18708	-0.971241	0.455747	1.71161
red_meat_frequency:Daily	-0.747206	2.93409	-2.49721	-0.0701722	3.79309	-1.07956	-4.07296	-1.41558	-0.821251	0.316905
Ochrobactrum	-2.52835	-3.22488	-1.99417	0.135639	-0.377424	-0.573956	0.018776	-0.179422	0.214177	-0.482181
Eisenbergiella	-2.26316	2.21367	1.44577	4.29529	-2.48996	-1.45721	0.969668	0.31629	0.549153	0.0167749
poultry_frequency:Occasionally (1-2 times/week)	16.9872	1.98581	0.0520722	-2.59251	0.765636	1.46441	-0.696635	-0.451254	1.63928	-0.859918
Herbaspirillum	-2.70826	-1.17632	-1.36089	-1.24	-0.230715	-0.833231	-0.322862	-0.381905	1.07541	0.396533
breastmilk_formula_ensure:true	-0.0338074	-1.40368	1.5703	-0.413462	-1.04216	1.84959	-0.990423	-0.174136	-1.8635	1.04731
Stomatobaculum	-1.12529	-3.73145	-0.804921	-1.2691	-0.397399	-1.38767	1.25157	-0.343632	-0.646698	-0.579929
Vitreoscilla	-2.65441	-3.93737	-1.64979	-0.0890094	-0.519463	-0.23853	-0.0109153	0.0476361	-0.170441	-0.0225542
Fastidiosipila	-2.30603	-3.73223	-0.304476	-0.924056	1.0943	0.669686	0.138916	-0.568607	0.697611	0.200978
Filifactor	-2.65441	-3.93737	-1.64979	-0.0890094	-0.519463	-0.23853	-0.0109153	0.0476361	-0.170441	-0.0225542
Aureimonas	-2.65441	-3.93737	-1.64979	-0.0890094	-0.519463	-0.23853	-0.0109153	0.0476361	-0.170441	-0.0225542
Microvirga	-2.47995	-3.91731	-1.54051	-0.238177	-0.590891	-0.165181	0.0273673	0.0413773	-0.170875	-0.172287
Tardiphaga	-2.65441	-3.93737	-1.64979	-0.0890094	-0.519463	-0.23853	-0.0109153	0.0476361	-0.170441	-0.0225542
livingwith:false	-2.28655	4.50434	2.96255	4.17655	-1.27214	-2.76421	0.0645596	-1.74915	-2.02937	-2.65213
clinical_condition:Self-diagnosed	-0.651212	-0.0857643	-0.965786	0.315238	1.37318	-0.914896	-1.03196	-0.780719	-0.163515	0.0997328
country:Greece	-2.68048	-3.73161	-1.10581	0.345455	-0.715152	-0.0843824	0.0300103	0.132968	-0.415205	0.229215
Methyloversatilis	-2.63215	-3.58069	-0.843854	-1.19177	0.874458	0.460018	-0.645202	0.0246526	0.727959	0.0109039
Belnapia	-3.0148	-2.47838	-2.07564	-0.088591	-0.757889	-1.33702	0.182971	-0.206148	0.848008	-0.364765
Larkinella	-2.68557	-3.50606	-1.16306	-0.30699	0.5639	-0.00150619	-0.00306435	-0.451538	0.661287	1.67447
unclassfied_f:Ruminococcaceae	25.516	7.61004	-8.43246	-0.139403	4.32194	3.89683	2.90582	2.48575	-3.45247	-0.00557444
meat_eggs_frequency:Occasionally (1-2 times/week)	7.28237	0.431165	4.74701	-1.23905	-2.35911	-1.37754	-0.34508	-1.16621	-2.80569	0.737635
high_fat_red_meat_frequency:Regularly (3-5 times/week)	0.383212	2.67358	-0.330969	3.59691	3.63598	0.11573	-1.569	-1.60321	-4.47532	-1.39275
Intestinimonas	5.921	15.4997	-4.46684	7.50187	-5.85286	-1.93111	0.520781	-2.48189	3.70056	1.72498
height_cm	8.38512	2.92117	-1.13964	0.401628	2.39604	-2.92449	-0.0551632	1.72226	-1.32742	-2.34675
pool_frequency:Regularly (3-5 times/week)	-0.0279112	2.08232	1.6477	1.57899	3.72848	2.27651	1.88102	0.415696	-0.0429646	3.14746
country:Spain	-1.64513	-3.74239	-1.40875	-0.75571	-1.0638	-0.0821963	0.171093	0.0683819	-0.471134	-0.331145
fermented_plant_frequency:Regularly (3-5 times/week)	1.53679	0.805738	1.23749	1.68525	2.53417	0.403772	-1.7092	-1.12717	2.26001	2.74104
Succinivibrio	-0.742918	-2.45974	-1.82386	-0.653656	-0.791757	-0.113258	0.874497	-0.266807	-0.856169	0.479223
country_residence:Netherlands	-0.0351524	-3.1704	-1.88383	-0.216501	0.388552	0.279192	0.247004	0.44402	-0.876863	-1.46574
deodorant_use:I use an antiperspirant	-2.05804	5.29467	1.60308	4.38118	-2.04159	-2.91021	2.34005	-0.134599	2.50824	0.480307
one_liter_of_water_a_day_frequency:Daily	9.25516	0.054994	3.93448	0.339222	-1.80988	-4.25435	-3.2272	-2.82925	-0.937252	0.188687
country_residence:Georgia	-2.64847	-3.65842	-1.06378	-0.350939	0.582289	-0.131674	-0.234519	-0.446142	0.922325	1.00077
Novosphingobium	-2.1836	-2.42101	-1.37688	-0.0132008	-1.34921	-0.183708	0.0583942	0.221679	0.803282	-0.118438
Helcococcus	-1.55788	-3.37888	-0.998934	-0.383834	1.11263	-0.271284	0.580063	0.124944	-0.426949	0.248514
Lachnobacterium	19.0309	7.88825	-9.20573	2.74121	4.16365	3.86079	1.02104	1.16709	-1.66741	-1.37759
mental_illness_type_schizophrenia	-1.47426	-3.02594	-1.43202	0.140578	-1.42722	1.03076	0.88072	1.58221	0.922963	-0.208145
migraine:I do not have this condition	1.47088	2.75556	3.06142	-3.55328	1.27123	0.956189	-3.19189	3.22117	-1.6719	-3.54513
fed_as_infant:A mixture of breast milk and formula	0.765929	-0.43203	2.49724	-0.403296	1.57619	-0.260385	-0.916611	1.23311	1.22682	0.381651
Blastococcus	-2.65441	-3.93737	-1.64979	-0.0890094	-0.519463	-0.23853	-0.0109153	0.0476361	-0.170441	-0.0225542
country_residence:Ireland	-2.57164	0.986256	-2.27146	-0.914934	0.523228	-1.87145	2.14415	-1.29521	1.12058	0.157395
unclassfied_f:Alcaligenaceae	-2.65699	-3.92871	-1.65278	-0.100407	-0.52397	-0.233916	-0.0133327	0.0417609	-0.171841	-0.0220652
Alcaligenes	-2.16573	-3.82585	-1.34358	-0.445013	-0.44097	-0.24816	0.0604934	0.0696526	0.0539507	0.10061
poultry_frequency:Not provided	-7.95016	18.417	-3.7444	-5.10527	-1.89668	-0.524768	-0.58242	-0.496871	-0.0587222	0.808778
lung_disease:Diagnosed by an alternative medicine practitioner	-1.25627	-0.925358	-1.38049	-1.47219	-1.4437	0.48869	-0.698582	0.976099	-0.191324	0.128172
alzheimers:Self-diagnosed	-3.06735	-2.67445	-1.78542	-0.217291	-1.06308	-0.651048	0.267434	-0.0779161	0.232291	0.0294446
race:Other	-2.79198	1.12865	4.1793	0.673651	-0.84731	1.11892	0.795247	2.01005	0.0456887	-1.44158
vitamin_d_supplement_frequency:Never	11.9022	0.594388	5.73388	-4.52729	-1.9073	-0.659494	-0.88408	4.01628	2.94297	-0.796581
Helicobacter	-2.57158	-3.78058	-1.08276	-0.377608	0.592247	0.14277	-0.0670671	-0.39272	0.737637	0.967322
race:African American	-2.11509	-0.46172	1.02348	-0.742996	-0.423652	0.0472781	0.805218	0.840785	0.112309	0.311459
Coprobacillus	-2.69793	-2.50158	-0.795618	-0.122125	-0.465662	0.213929	0.0887472	-0.0158876	-0.0788557	0.210626
Lactobacillus	-0.572614	-1.14024	5.05976	-2.83614	1.984	0.764752	-2.9512	2.66973	-1.78182	-1.00647
Psychrobacter	-1.26133	-2.89214	0.24602	-0.589795	-0.78063	-0.0204037	0.700753	0.570687	-0.279658	0.136593
allergic_to_unspecified	-6.40905	13.9878	-2.90325	-3.71404	-0.980962	-0.161343	-1.1735	0.690568	-0.577336	-0.0160375
Lachnospiracea_incertae_sedis	-3.49167	0.825039	6.02902	0.635683	-0.0237196	4.24597	-2.68646	2.52697	-3.05462	-1.13467
gluten:Not provided	-4.93521	11.8451	-0.475013	-0.0634548	-0.744793	2.43191	1.52805	-2.20908	-0.38606	-1.66867
whole_grain_frequency:Not provided	-7.78194	18.1482	-3.40013	-5.58861	-1.8478	0.0132055	-1.39243	-0.10165	-0.415775	-0.134805
Solobacterium	-2.37428	-3.65102	-1.25394	-0.245036	0.0959785	-0.374512	-0.0587145	-0.153474	0.166512	0.540474
seafood_frequency:Regularly (3-5 times/week)	8.73762	0.802777	-1.74825	1.18319	-0.122173	-0.815094	-2.72722	-0.411156	-0.582302	0.709545
Halalkalibacillus	-2.72162	-3.67201	-1.1954	-0.174782	-0.336223	0.0669553	-0.295546	0.347191	-0.347779	0.307746
Hespellia	-2.95643	-3.03412	-1.29207	0.459011	-0.558802	-0.518833	1.08436	0.191281	0.578057	0.904849
high_fat_red_meat_frequency:Not provided	-7.678	17.8949	-4.057	-5.32342	-1.71354	-0.479297	-1.22465	-0.598249	-0.236535	0.403298
Murimonas	-1.48117	-0.459263	-0.292672	2.02651	-1.4163	0.545156	0.361262	0.59817	1.50912	2.63898
country:New Zealand	2.50497	-1.98028	-0.0420341	-2.07124	2.65892	0.695503	-0.307066	-0.472154	1.20664	0.625368
country:Australia	3.68467	-0.25174	1.39666	-3.5355	1.08258	0.134734	2.64092	-1.64119	0.458793	-0.349755
ibd_diagnosis:Ulcerative colitis	-1.60748	-1.91593	1.6346	0.573376	0.039964	0.777762	-0.34862	1.97622	-2.46176	-0.280104
Mobiluncus	-0.485161	-3.18346	-0.30503	-1.81227	-0.169871	-1.02733	1.02951	-0.142926	-0.564474	-0.172544
antibiotic_history:Year	-2.9418	4.38963	1.0293	2.68764	-0.999811	-1.74373	-0.226896	-0.55706	2.48351	-0.544804
weight_change:Not provided	-0.9365	1.57294	3.84018	-0.838879	-0.927382	6.68702	0.89398	-4.71793	1.76067	-0.312659
artificial_sweeteners:Daily	-0.403421	0.544789	2.2356	2.976	-0.90944	0.0641261	-1.14467	1.45929	-0.872798	0.753054
Terrimonas	-0.696323	-3.38868	-0.981541	-1.30945	-0.492956	0.790758	-0.450189	-0.00422065	0.637093	0.758368
Paracoccus	-2.5323	-3.73876	-0.843859	-0.144381	-0.184819	-0.325884	-0.440792	0.566609	-0.0325558	0.133509
unclassfied_f:Micrococcaceae	-0.521934	-2.86509	-2.52811	0.703661	0.800205	1.18929	0.472211	0.903312	0.0820715	-0.96475
drinks_per_session:1	2.81485	-0.570338	-0.123511	2.35066	-0.410293	2.07214	-1.13433	0.132999	0.393062	-2.26418
unclassfied_f:Micromonosporaceae	0.279528	-3.55981	-0.572495	-2.05356	-0.784231	-0.628871	1.65379	-0.371107	-0.998759	-0.422009
asd:Diagnosed by an alternative medicine practitioner	-1.89486	-3.1068	-0.661499	-0.162608	-0.41031	-0.272006	-0.550554	-0.276976	0.630717	0.206231
country:Thailand	-3.46655	-1.66884	-0.00337873	-0.161427	-1.40003	0.839729	0.0531513	1.68208	-1.07467	0.219337
unclassfied_f:Chitinophagaceae	-2.41992	-3.83297	-1.49777	-0.274195	-0.555706	-0.131586	0.0712577	-0.057374	-0.175053	0.0468327
collection_season:Winter	4.07317	1.50689	-1.23658	3.18036	0.0128089	2.42467	-2.49372	2.12789	1.83761	-0.763647
Holdemanella	12.0323	-0.080711	0.073014	-4.63804	-3.58647	0.96227	3.39402	1.7935	-0.658098	-2.80194
olive_oil:Never	0.693585	-0.760889	4.14708	1.8865	0.101534	-2.50753	-0.104798	-0.613835	-3.86997	-0.660278
liver_disease:Not provided	-7.76404	18.0951	-3.67545	-4.83817	-1.91283	-0.0945297	-0.990656	-0.426636	-0.232366	0.520975
economic_region:Far West	-2.8651	5.79936	2.75488	3.50699	0.383444	0.671522	-0.374299	-1.26311	1.15186	0.655524
unclassfied_f:"Porphyromonadaceae"	18.1495	3.08128	-7.6565	2.22433	-0.99615	6.04097	-0.64328	2.73717	-0.381062	-0.748444
age_cat:50s	7.24901	4.95952	-5.02703	2.61917	-1.5226	1.00146	-0.978455	1.20068	3.66752	-2.38714
Desulfomicrobium	-2.65441	-3.93737	-1.64979	-0.0890094	-0.519463	-0.23853	-0.0109153	0.0476361	-0.170441	-0.0225542
Pantoea	-2.3637	-3.50249	-1.0634	-1.13996	0.728813	0.0334012	-0.629216	0.771105	0.791109	-0.217128
probiotic_frequency:Never	9.43211	-0.477705	4.31035	-1.46109	-3.52532	-1.22057	-0.389085	-0.0881695	-0.31109	1.54299
country_residence:Singapore	-2.23135	-3.69323	-1.33859	0.113841	-0.124733	0.359872	-0.18806	0.272552	-0.261989	-0.0395297
age_years	17.5212	11.286	-11.7915	6.99706	2.05286	1.62702	-3.0013	1.17167	0.48681	-2.46417
country_residence:Greece	-1.89566	-3.58007	-0.230551	-0.324126	-0.391541	-1.0838	0.580683	-0.799876	-1.33343	-0.348672
country:United Arab Emirates	-1.50863	-2.76284	-2.30746	0.0288473	-0.937591	-0.172152	0.325268	0.123052	1.27283	0.184966
weight_change:Increased more than 10 pounds	-2.85363	1.92516	2.19943	1.2199	-0.526089	-0.893553	0.233598	1.49023	-0.35466	0.105156
types_of_plants:21 to 30	1.67951	1.55219	-0.955602	0.563516	1.34569	-2.12884	-2.8773	1.13421	1.48199	-2.53156
Cellulosilyticum	0.0950486	-2.01804	-2.60913	-1.13324	-0.928428	0.590563	0.778765	0.0529451	-0.982945	-0.086097
Mogibacterium	7.61584	-1.66586	-2.73323	0.769177	-5.26083	1.47299	-3.03046	-0.312919	1.51216	4.15309
Anaerostipes	-4.29099	4.27327	8.64574	0.163734	1.61411	5.87772	-2.42531	3.282	-2.23222	-1.29251
Dyadobacter	-2.65441	-3.93737	-1.64979	-0.0890094	-0.519463	-0.23853	-0.0109153	0.0476361	-0.170441	-0.0225542
Massilia	-2.66426	-3.67925	-1.39185	0.181628	-0.572988	-0.388703	0.307026	0.248264	-0.196577	0.123676
dog	-1.92536	5.21002	2.27729	3.36483	-0.984318	-4.45172	0.691306	0.842723	1.16934	-2.61616
Spiroplasma	9.0529	-1.46035	-1.50649	-2.73451	-3.34006	1.69552	2.97043	1.88772	0.958476	-1.14974
last_move:Within the past month	-2.44927	1.26366	0.120571	0.898495	-0.364047	0.722146	1.63751	0.738778	-2.39426	1.98855
country_residence:Isle of Man	-2.6653	-3.55079	-1.59428	-0.356747	0.138263	-0.217056	-0.149443	-0.403944	0.371354	0.397134
roommates_in_study	8.6852	0.336579	2.81816	-1.36868	-0.498339	-0.984557	-1.64608	2.14111	0.837308	-3.36123
Diaphorobacter	-2.65441	-3.93737	-1.64979	-0.0890094	-0.519463	-0.23853	-0.0109153	0.0476361	-0.170441	-0.0225542
Varibaculum	-0.359893	-2.37781	1.47188	-4.19049	1.79181	-1.57928	-0.0677153	-0.0635563	-0.465606	-2.00307
Catonella	-2.65441	-3.93737	-1.64979	-0.0890094	-0.519463	-0.23853	-0.0109153	0.0476361	-0.170441	-0.0225542
cdiff:Not provided	-7.76258	18.4503	-3.77005	-5.3342	-1.60728	-0.624178	-0.900733	-0.616912	0.622729	0.0307326
Leifsonia	-1.27039	-3.78238	-1.17672	-0.992289	-1.20886	-0.334377	0.195827	0.328553	-0.395993	-0.63816
diabetes_type:Gestational diabetes	-1.56667	-3.26468	-1.56469	-0.0553603	-0.999834	1.0384	0.828776	0.364726	0.816278	0.114919
ibs:I do not have this condition	12.0785	-0.399689	4.58213	-1.23998	-4.31586	-1.68728	-2.12189	-0.448028	-1.92286	0.624378
collection_month:December	-0.401498	1.09693	0.436529	2.04296	-0.781336	0.616713	-0.916828	1.62768	-0.0107698	0.524201
autoimmune:Not provided	-7.93503	18.6629	-3.20516	-4.78929	-1.87491	-0.429384	-0.607621	-0.0121401	0.0684934	0.573013
asd:I do not have this condition	17.4795	0.708825	4.67902	-0.555696	-5.08153	-3.43979	-1.84432	-2.85637	-1.60776	1.68615
Alteromonas	-2.65441	-3.93737	-1.64979	-0.0890094	-0.519463	-0.23853	-0.0109153	0.0476361	-0.170441	-0.0225542
liver_disease:Diagnosed by an alternative medicine practitioner	-1.62825	-2.56431	-1.84912	-0.126664	1.19332	0.0818286	0.57284	-1.02619	-1.11132	0.531556
country:Japan	-2.67186	-3.63526	-1.54499	-0.376251	-0.153653	-0.0831338	-0.0205984	-0.362242	0.173261	0.519361
nail_biter	0.00162787	1.49371	5.35901	-0.290864	-0.0145057	-3.32551	2.1878	0.374634	-0.299097	-1.43139
teethbrushing_frequency:Occasionally (1-2 times/week)	-3.07504	-0.240991	0.721969	0.39051	-0.434694	0.660104	-0.103343	0.910588	-0.626826	-0.150635
unclassfied_f:Neisseriaceae	-2.31078	-3.8722	-1.48781	-0.304928	-0.296764	-0.505027	0.305239	-0.0897641	-0.463204	-0.14021
unclassfied_f:Hyphomicrobiaceae	-2.87459	-3.28803	-1.24235	0.247711	-0.840668	-0.142714	0.416556	0.535892	-0.528531	0.266739
pku:Not provided	-1.94998	1.12107	2.00524	-0.827728	0.104012	5.30849	1.08663	-2.86901	1.79816	-0.130042
livingwith:Not sure	-3.35987	6.13081	2.64645	-0.179192	1.81043	1.5261	0.0697965	3.23497	2.24331	1.99459
Caulobacter	-1.8175	-2.49315	-0.621679	-0.924687	-0.178742	0.611032	0.197088	-0.314175	-0.0958282	-0.586473
Abiotrophia	-2.35736	-3.4766	-0.362995	-1.21799	0.672619	-0.297227	-0.755246	0.0251897	0.631752	-0.478766
Neisseria	-2.38887	-3.65473	-1.25124	-0.42911	-0.0841653	-0.425449	0.0760884	-0.116237	0.14957	-0.0512224
specialized_diet_other_restrictions_not_described_here	-0.703553	-0.809973	2.55897	-0.8019	0.26711	2.08528	0.554301	-2.51926	1.74909	-0.771304
consume_animal_products_abx:false	2.96739	1.10458	-0.221689	2.82371	2.35295	-1.59083	-1.75448	-2.83215	-1.45177	-1.58661
Pseudolabrys	-2.61476	-3.92741	-1.54516	-0.11445	-0.512037	-0.315371	-0.0614154	0.0775161	-0.162098	-0.0815784
Aciditerrimonas	-2.61476	-3.92741	-1.54516	-0.11445	-0.512037	-0.315371	-0.0614154	0.0775161	-0.162098	-0.0815784
alcohol_types_sour_beers	2.73195	-0.219162	5.05233	-2.23538	2.92277	-0.44014	-1.3039	-0.418052	2.24563	2.66721
Thermoanaerobacterium	-2.55761	-3.886	-1.54847	-0.0622209	-0.0775115	-0.301834	-0.0100185	-0.14558	0.0527991	0.174169
consume_animal_products_abx:Not sure	7.77168	-0.46155	3.56921	-2.4515	-2.20993	0.546963	0.172586	0.823655	1.73221	0.473187
contraceptive:Yes, I use a contraceptive patch (Ortho-Evra)	-2.12238	-1.35804	-1.57701	0.674938	0.270057	-0.0426115	-0.150444	-0.171227	1.65844	-0.685328
Ralstonia	-2.81863	-0.352759	0.873679	0.640393	0.409079	-0.430342	0.940674	2.1098	0.63778	1.68009
Facklamia	-0.163114	-2.56509	0.557227	-2.21575	2.12117	-0.35537	2.18322	-0.26437	0.118436	-0.251478
autoimmune:Diagnosed by a medical professional (doctor, physician assistant)	-0.490821	0.374885	0.763703	4.1291	0.50282	-1.07905	0.313688	-0.194711	-1.17244	0.154569
last_travel:Month	8.80992	-0.320789	0.873054	-2.79663	-0.826631	-0.326448	1.12597	0.878014	1.31329	2.47954
Actinomyces	-1.50756	-3.15898	0.425644	-1.64354	0.798449	-0.515517	-0.0892166	0.0458865	0.0586843	-0.588923
alzheimers:Not provided	-7.7574	18.1544	-3.68373	-5.23932	-1.60471	-0.168424	-1.10504	-0.476702	-0.40295	0.180636
last_travel:3 months	3.90932	0.340267	1.39884	-3.0278	2.71734	-1.53188	0.168225	-0.608334	1.78802	-1.44139
mental_illness_type_bulimia_nervosa	1.07343	0.0971875	-1.97873	-0.331794	-1.56173	-0.428756	1.82406	1.00445	-0.289276	-1.1915
vegetable_frequency:Never	-2.60647	0.345263	1.26268	1.75993	0.197967	2.19489	-0.434575	0.382833	-3.30814	-0.57686
types_of_plants:More than 30	5.44962	1.61694	-2.03885	0.720043	-0.484084	1.81389	-0.0175428	0.862797	0.826973	-0.776099
Rhizobium	-2.61287	-2.61139	-0.645046	-0.620073	-0.112832	0.352365	-0.0760694	-0.148591	-0.184294	0.688688
frozen_dessert_frequency:Never	10.3519	1.58658	-0.230706	0.542618	-0.547485	-3.08343	-1.30243	-2.89813	-2.50775	-2.56254
Solirubrobacter	-2.60074	-3.91602	-1.57042	-0.125123	-0.499027	-0.143359	0.0502856	-0.0316432	-0.146472	-0.0516367
country:Ireland	-1.83987	-1.12546	-1.63924	-0.962898	0.219805	-1.35382	1.45403	-1.27189	0.360646	-0.209991
Pseudoxanthomonas	-2.67056	-3.86557	-1.64849	-0.111182	-0.482901	-0.227479	-0.0139328	-0.0042319	-0.133686	0.0313906
Cellvibrio	-2.65441	-3.93737	-1.64979	-0.0890094	-0.519463	-0.23853	-0.0109153	0.0476361	-0.170441	-0.0225542
Propionivibrio	-2.65441	-3.93737	-1.64979	-0.0890094	-0.519463	-0.23853	-0.0109153	0.0476361	-0.170441	-0.0225542
probiotic_frequency:Occasionally (1-2 times/week)	0.445191	1.86997	-0.11609	2.98455	-0.0577701	-0.190443	-1.45181	0.801473	0.592901	0.959556
Peptococcus	4.36346	-1.6205	-0.972401	-1.42655	-1.52756	0.889882	1.74678	2.20844	1.44882	0.0299954
teethbrushing_frequency:Not provided	-1.10613	-0.225406	2.33187	-1.18748	-1.18796	6.38052	1.54188	-4.3767	1.48387	-1.51732
country:Oman	-0.864175	-3.64527	-1.59079	-0.583387	-1.61954	0.86247	0.542738	-0.433123	-0.0990732	0.0939653
unclassfied_f:Brucellaceae	-2.8587	-2.49542	-0.937754	0.102581	-0.220715	-0.122456	-0.812428	0.0917845	0.0400544	-0.834878
Tolumonas	-2.72678	-3.7522	-1.46069	-0.0575274	-0.526306	0.0884294	-0.0961433	-0.0981467	-0.412557	0.11743
vitamin_b_supplement_frequency:Never	17.7466	0.823273	4.17658	-5.0512	-2.04497	-2.21791	1.78798	1.63771	1.72532	0.0633262
Flavobacterium	-1.9345	-3.44281	-2.12267	0.477324	0.547824	-0.121449	0.0524107	0.10119	-0.814428	-0.169255
Anaerorhabdus	-2.56062	-3.80808	-1.28039	-0.0798222	0.157085	-0.226862	-0.0602155	-0.221022	0.416647	1.07849
exercise_frequency:Rarely (a few times/month)	-2.4621	3.89155	4.22674	3.2373	1.1142	-2.60755	-0.249959	-0.392226	3.12762	-0.515058
allergic_to_i_have_no_food_allergies_that_i_know_of	11.7032	-0.689516	4.69416	-2.44885	-4.61086	-2.48246	0.059805	-2.97837	-1.8323	1.52721
Adlercreutzia	-1.7359	2.61195	0.543989	-2.5136	4.98928	-0.807032	-1.62159	-0.14529	5.3272	-1.99734
Cellulosimicrobium	-1.42424	-1.16908	-2.33202	1.39995	0.780522	0.939845	0.458558	-0.3908	-0.189119	-0.357338
deodorant_use:I do not use deodorant or an antiperspirant	3.49146	2.39545	2.63365	-2.39218	3.66466	0.920148	-3.19259	2.63034	-3.79065	0.798307
country_residence:Austria	-0.980243	-1.3674	-1.52104	1.79515	0.452013	-0.650981	-1.32622	-0.394391	1.85568	-0.549857
Promicromonospora	-2.64178	-3.9336	-1.61208	-0.117129	-0.519544	-0.141446	0.0209383	-0.0117906	-0.141597	-0.0839875
vitamin_d_supplement_frequency:Rarely (a few times/month)	7.27933	0.605971	4.76004	-2.65426	1.75015	-1.59364	-0.361378	-4.1621	-0.648024	3.88476
Morococcus	-1.90246	-3.01004	1.2165	-2.01583	1.771	-0.46427	-1.50504	-0.572309	1.43888	-0.413502
diet_type:Vegetarian but eat seafood	1.0143	1.35393	2.29721	-0.0585151	-2.741	0.433884	-0.186536	2.08606	-0.209546	1.85589
bowel_movement_quality:I tend to be constipated (have difficulty passing stool) - Type 1 and 2	1.16021	4.44268	0.514405	5.52431	-2.19278	-0.290614	-0.325015	1.28603	2.77421	1.62892
lung_disease:I do not have this condition	4.84933	2.73633	-1.39133	1.70723	2.69422	-1.57813	-1.06705	1.38802	-3.36981	-1.92884
bmi_cat:Overweight	-1.88121	2.32037	3.79124	2.65344	0.515075	-1.68876	0.817526	1.41606	1.67298	0.715716
Haematobacter	-2.09009	-3.58398	-2.15188	0.733741	0.0919276	-0.179325	-0.627915	-0.0411775	-0.293938	-0.729699
homecooked_meals_frequency:Not provided	-7.7998	18.0359	-3.55377	-4.77112	-1.97868	-0.63418	-0.701214	-0.314847	-0.417604	0.205666
Howardella	8.53048	-1.42571	-0.304875	-2.56552	-3.6252	0.731361	0.356366	0.119856	-0.233095	0.948319
diabetes:I do not have this condition	6.546	3.43816	0.193535	1.58961	3.53492	-3.24154	-4.85213	3.43613	1.67112	-0.443471
milk_substitute_frequency:Occasionally (1-2 times/week)	1.90907	1.55625	4.67316	1.67805	1.54335	-0.23692	1.04699	-0.978925	-0.295865	-0.439375
olive_oil:Occasionally (1-2 times/week)	1.68703	0.322929	4.00787	0.400028	-0.399039	-1.43495	0.913598	1.39019	-1.5073	-0.805118
unclassfied_f:Enterobacteriaceae	-1.67559	-2.50973	-0.05358	-0.551557	1.08783	0.274435	-0.355479	-0.10941	-0.41993	1.41702
Opitutus	-2.64178	-3.9336	-1.61208	-0.117129	-0.519544	-0.141446	0.0209383	-0.0117906	-0.141597	-0.0839875
subset_healthy	20.0422	5.10765	-4.42066	-1.95062	2.32159	1.00767	3.83908	3.66019	-2.40163	-0.848233
country:Isle of Man	-1.87261	-3.79152	-1.6798	0.0145828	-1.07079	-0.322391	-0.580163	0.198206	-0.0691285	0.26967
vitamin_b_supplement_frequency:Rarely (a few times/month)	2.86758	-0.359931	0.591011	1.02348	2.28721	0.791031	-0.976797	-1.82658	0.331995	2.54141
Peptostreptococcus	-0.10941	-1.98627	2.34256	-3.20247	2.55425	-2.27552	-0.244955	-1.009	0.984774	-0.426559
seasonal_allergies	-3.60279	5.99569	3.52063	3.75296	-1.98019	-1.57982	2.84036	1.15336	-1.82412	-0.503633
Parvibacter	-2.07214	-2.33185	-2.00943	-0.460104	0.0766154	-1.43458	-0.485171	-0.952058	-1.69791	-0.916259
Olsenella	0.703446	-2.26192	0.262368	-0.352326	-0.528817	-1.88089	2.50967	1.66633	-0.880491	-2.0026
Staphylococcus	-1.61264	-2.07533	0.228124	-1.62413	1.50632	-0.721094	0.0408443	-0.314193	0.531523	0.409013
vitamin_b_supplement_frequency:Regularly (3-5 times/week)	-0.326803	0.46476	2.84478	3.39405	-0.344345	-1.00257	0.974289	-0.402209	-2.22568	0.334854
Ureaplasma	-2.65441	-3.93737	-1.64979	-0.0890094	-0.519463	-0.23853	-0.0109153	0.0476361	-0.170441	-0.0225542
Methanomassiliicoccus	3.36676	-2.16547	-3.28965	1.23514	-2.20496	1.35075	-1.96421	-0.162215	0.722415	1.80638
meat_eggs_frequency:Regularly (3-5 times/week)	7.89498	0.594641	1.93911	1.03982	-4.71709	0.00599236	-0.542187	0.616906	3.84265	1.71879
whole_grain_frequency:Regularly (3-5 times/week)	6.77066	0.124582	4.5004	0.204422	-2.04924	-0.442035	-0.026613	1.79345	0.375165	-1.51109
Dialister	-1.2926	2.32202	7.46572	-2.25479	1.40932	0.300469	0.65812	1.88486	-0.670279	-0.921336
Sphingobacterium	-2.64963	-2.93004	-0.0378448	-0.642815	0.860357	1.10578	0.0671595	-0.836706	0.646988	0.408857
Methylobacter	-2.54844	-3.74297	-1.14038	-0.783483	0.249071	0.0107901	-0.163199	0.0605688	0.289974	-0.182238
age_cat:40s	0.607526	1.70066	1.48813	0.946507	-0.284917	-0.289261	-0.293364	0.446812	0.919317	0.934424
collection_season:Fall	1.96243	0.392024	1.83878	0.254647	0.893509	-2.32319	2.52718	-1.73359	-0.538875	-1.40718
prepared_meals_frequency:Rarely (less than once/week)	17.4551	1.35828	1.11617	-0.411355	-2.70069	0.00280772	3.02668	-0.772526	-1.17848	-3.07407
Aeromicrobium	-2.61841	-3.73003	-1.2441	-0.779024	0.226686	0.0696297	-0.206685	0.166762	0.274417	-0.214995
lung_disease:Self-diagnosed	0.306232	-2.01492	-1.43163	-1.05273	-1.02798	0.290249	1.79746	-0.227657	1.15565	0.922455
Sanguibacter	-2.30761	-3.20061	-1.37029	-0.28609	0.062206	-0.2187	0.301752	0.014964	-0.0800661	-0.107934
Intestinibacter	8.43854	0.60953	8.75105	-10.2492	5.3281	-2.34399	2.19628	0.0807127	1.52809	-2.73648
vitamin_d_supplement_frequency:Regularly (3-5 times/week)	-0.0779183	-0.0300777	3.08884	3.29341	1.4116	-1.33928	1.98282	-0.990823	-0.252882	-0.0783963
flossing_frequency:Occasionally (1-2 times/week)	1.02497	2.16212	1.77794	-1.11687	-0.822556	-0.992216	-2.31996	1.77539	3.8126	1.16364
acne_medication_otc	-3.09505	4.32955	5.77523	2.4644	2.29311	-0.635241	-0.581208	-1.99368	3.32003	1.55857
Tessaracoccus	-2.65441	-3.93737	-1.64979	-0.0890094	-0.519463	-0.23853	-0.0109153	0.0476361	-0.170441	-0.0225542
Selenomonas	-2.10308	-3.84119	-1.47666	-0.2772	-0.791721	-0.452172	-0.095337	0.311869	-0.16778	-0.0634799
antibiotic_history:Not provided	-1.85427	0.494768	3.94388	-1.03403	-0.925875	5.91588	1.18656	-4.93434	1.08204	-0.256553
Gardnerella	-2.17113	-3.41789	-0.879401	-0.336483	-0.00834184	-0.0805926	-0.0103642	0.216389	-0.338085	0.197037
vitamin_b_supplement_frequency:Not provided	-7.65653	17.3414	-3.38482	-4.93194	-1.85402	-0.525226	-0.712653	-0.0341742	-0.56567	0.15056
pku:Diagnosed by a medical professional (doctor, physician assistant)	-1.99284	-3.8145	-1.16868	-0.700846	-0.440596	-0.843924	0.107346	-0.0390243	-0.370397	-0.533036
mental_illness_type_depression	-0.74725	1.05789	0.82469	2.64352	-0.270326	1.81203	-0.461071	-0.157517	-0.99455	-1.77552
alcohol_consumption	12.1827	6.928	-4.99169	3.68067	-0.168165	-2.17193	1.29407	4.50246	6.48438	-2.21232
sibo:Diagnosed by an alternative medicine practitioner	-0.40818	1.59979	-2.11782	-0.853304	1.97833	-1.45616	1.29585	-1.93526	-0.924238	1.274
Reyranella	-2.09582	-2.57539	-1.6701	-1.02289	0.313215	0.148865	1.51182	0.192983	-0.954282	0.0955673
unclassfied_f:Rhodobacteraceae	-0.514857	-3.26771	-1.64058	-0.40819	1.70901	0.38642	1.78907	-0.42039	-0.786302	0.812533
salted_snacks_frequency:Rarely (less than once/week)	13.4584	1.01568	-0.905309	0.403794	-1.98898	-0.114704	-0.332212	-1.12786	1.4484	0.795153
sugary_sweets_frequency:Never	2.8985	4.16553	-2.91501	4.2451	2.50459	-2.38585	-1.69044	-3.38241	-1.9942	-1.23106
Sutterella	2.87712	0.485645	1.85703	-2.34852	0.0111371	2.72118	-0.830422	2.66401	0.579858	-0.117787
Caenimonas	-1.78218	-3.1994	-1.65874	-0.539934	0.989557	-0.042453	0.883906	0.734217	-0.357561	0.172997
pets_other	2.57185	1.052	1.85288	0.268036	-2.62138	1.11561	1.09326	-0.39256	0.116261	-0.342049
Labedella	-0.633234	-3.49024	-2.41948	0.0224659	-1.06437	0.945146	0.772612	1.14079	1.09674	-0.247528
depression_bipolar_schizophrenia:I do not have this condition	5.27435	0.261713	4.26686	-1.43367	3.45021	-2.72028	5.10553	-3.27282	-2.06451	3.29056
prepared_meals_frequency:Never	2.40323	0.970692	-1.33053	1.3634	0.466354	-1.40764	-2.57483	-1.15326	-0.850409	-0.896213
Bdellovibrio	-2.65441	-3.93737	-1.64979	-0.0890094	-0.519463	-0.23853	-0.0109153	0.0476361	-0.170441	-0.0225542
unclassfied_f:"Prevotellaceae"	3.82397	0.113361	-3.09586	0.224211	-3.68816	-0.188684	-0.186957	1.13363	3.59964	1.00391
breastmilk_formula_ensure:I eat both solid food and formula/breast milk	-2.32149	-1.24102	3.55854	-0.751369	1.32303	1.93223	-0.24124	0.902124	0.863564	-0.477373
unclassfied_f:Bacillaceae_1	0.223042	0.784014	-3.71338	-0.66982	5.80944	0.442974	0.667426	-0.153377	-0.667786	2.28719
Parasegetibacter	-0.169366	-3.55372	-1.42261	-0.953148	-2.06783	0.57872	0.496118	-0.0268296	-0.225288	0.427829
fruit_frequency:Not provided	-7.70086	17.583	-3.52528	-5.65563	-1.64518	0.03697	-1.43215	-0.226031	-0.323357	0.0925231
elevation	-1.11439	5.59652	-2.42501	1.64371	4.99296	-1.74818	-1.24897	-1.52522	-2.57423	0.744038
mental_illness_type_ptsd_posttraumatic_stress_disorder	-2.46301	0.461689	0.43296	2.00621	-0.0897675	0.376896	2.41383	0.513884	-0.632042	0.00907361
Weeksella	-1.28588	-3.75803	-1.28419	-0.885733	-1.17716	-0.149374	0.281643	0.221625	-0.447166	-0.334188
unclassfied_f:Xanthomonadaceae	-2.76752	-3.5597	-1.29983	0.458288	-0.710487	0.143719	0.468023	-0.76004	-0.198119	-0.763659
Salinibacterium	-1.83394	-3.7391	-1.61539	-0.386757	0.509109	-0.453961	1.04671	0.21007	-0.552288	0.398484
whole_grain_frequency:Daily	10.4175	-0.178943	0.81364	-2.12628	-3.79633	0.247918	1.25746	1.75182	0.135911	0.262644
pku:Self-diagnosed	-2.65441	-3.93737	-1.64979	-0.0890094	-0.519463	-0.23853	-0.0109153	0.0476361	-0.170441	-0.0225542
whole_eggs:Rarely (less than once/week)	0.917578	0.307468	4.46817	1.85369	-0.544874	1.73496	1.5145	0.37893	-1.71384	-2.6826
Veillonella	-1.83291	-2.59147	1.58698	-1.28286	0.934447	-0.0613828	-0.938095	0.339386	-0.771217	-0.190479
unclassfied_f:Enterococcaceae	-2.51577	-3.31391	-0.52633	0.370301	-0.304939	-0.0307907	0.101828	0.430433	-0.686618	-0.00966323
breastmilk_formula_ensure:false	16.0818	0.502332	5.84105	-0.694304	-4.65656	-4.04732	-1.32437	-2.85727	-2.34611	0.912196
artificial_sweeteners:Never	8.93285	-0.359819	2.29693	0.738945	-3.13919	0.0265809	-4.99865	1.50263	2.1582	-1.85495
clinical_condition:Not provided	-7.53379	18.0315	-3.59379	-4.74032	-0.951733	-0.555611	-1.26897	-0.705224	0.982573	0.443162
Cystobacter	-0.803278	-3.49683	-2.22065	0.0478229	-0.784871	0.710933	0.201757	0.44646	-0.221601	-0.233902
Nocardia	-2.60387	-3.83458	-1.64816	-0.105284	-0.470143	-0.21688	0.00802221	0.0394177	-0.124175	0.093274
Tetragenococcus	-2.16863	-2.06077	0.791206	-0.445255	-0.1273	0.453537	-0.748953	0.565839	0.550811	-0.438296
cardiovascular_disease:Diagnosed by an alternative medicine practitioner	-1.86942	-3.72495	-1.71282	-0.371027	0.69969	-0.413403	1.21593	0.404963	-0.571025	0.800275
Altererythrobacter	-2.18648	-3.81221	-1.7641	0.133203	-0.606147	-0.142968	-0.342478	-0.235952	-0.0573582	0.34419
roommates:More than three	-2.18217	-0.933635	1.53149	0.599253	-1.11771	-0.122894	0.576953	1.23449	-0.440278	0.597728
Aquamicrobium	-1.73461	-2.91006	-1.83263	-0.230207	0.131864	0.245602	1.07357	0.988883	0.289169	-0.421075
contraceptive:Yes, I use a hormonal IUD (Mirena)	4.07598	-0.925987	0.064598	-1.9247	-1.53843	-0.0946287	1.23575	-0.297806	1.08144	1.89697
Aeribacillus	-0.594023	-2.24984	-1.73272	-0.0628246	-1.99301	1.14424	-0.00876018	-0.118035	0.00681734	0.857132
sibo:Not provided	-7.64033	18.2854	-3.79305	-5.02077	-1.31604	-0.525375	-0.826634	-0.346689	-0.133111	-0.0775748
gluten:I was diagnosed with celiac disease	-1.51568	0.131391	0.199046	2.51741	-0.377511	-0.914099	0.346002	-0.140799	0.213727	-1.76701
Pseudorhodoferax	-2.6157	-3.92189	-1.54429	-0.121164	-0.515347	-0.312577	-0.0633745	0.073166	-0.162953	-0.0829216
country:Jersey	-1.4914	-2.96708	-1.59881	0.600695	-1.39241	-0.495195	0.324627	0.2736	0.905972	1.57669
unclassfied_f:Cryomorphaceae	-2.65441	-3.93737	-1.64979	-0.0890094	-0.519463	-0.23853	-0.0109153	0.0476361	-0.170441	-0.0225542
ibd_diagnosis_refined:Ileal Crohn's Disease	-1.93	-2.35213	-0.206684	-1.03566	-1.44182	1.02507	0.320642	-0.0692503	0.421328	-1.51257
lung_disease:Not provided	-3.21519	6.1741	2.70944	0.32351	-0.169387	5.50853	2.35488	-2.44057	1.59029	0.830557
economic_region:New England	-3.29658	4.04657	2.93294	2.83839	0.0351122	-0.0743543	1.89336	-0.382563	1.67341	-0.372117
drinks_per_session:4+	-1.3684	-0.110823	1.87168	1.25119	0.986622	1.11616	0.687873	0.797965	0.546728	0.14845
Bhargavaea	-2.65441	-3.93737	-1.64979	-0.0890094	-0.519463	-0.23853	-0.0109153	0.0476361	-0.170441	-0.0225542
Ottowia	-2.54941	-3.2408	-2.02641	-0.0807916	-0.209981	-0.402893	-0.0542046	0.211267	-0.498602	-0.0500173
whole_grain_frequency:Occasionally (1-2 times/week)	2.69983	0.622665	6.25687	0.934043	3.01965	-2.65939	1.54081	-1.07438	-3.4303	0.0188552
Tepidimonas	-2.59188	-3.92016	-1.47499	-0.135629	-0.486788	-0.358965	-0.106594	0.137571	-0.13839	-0.119881
vitamin_b_supplement_frequency:Occasionally (1-2 times/week)	-0.942901	0.908838	2.76639	3.79689	2.2373	0.2047	-1.15739	-1.98142	0.921788	2.31821
Lentzea	-2.43029	-3.83423	-0.967611	-0.252908	0.499805	0.142938	0.015042	-0.740264	0.706916	1.2845
Aminobacter	-1.94081	-2.80024	-0.713621	0.00125301	0.588755	-0.588517	1.26809	0.380887	-1.12259	1.12077
sex:Not provided	-1.91786	4.55269	3.39651	-1.45612	-2.20982	4.61886	2.39037	-1.21498	0.813949	-2.78651
Lachnoanaerobaculum	-2.52524	-3.89273	-1.58549	-0.170034	-0.516285	-0.291547	0.0141347	0.0553465	-0.179487	-0.0481006
drinking_water_source:Bottled	-2.87959	2.53368	4.56333	2.63282	-0.373359	0.83314	-0.262918	1.71799	-1.44167	0.360931
skin_condition:Self-diagnosed	3.45156	-0.796725	0.880823	1.30121	-1.96246	1.05918	-1.2786	0.23782	1.45068	2.5662
roommates:Not provided	-7.60423	17.7333	-4.11531	-4.14639	-2.24663	-0.28123	-0.242481	-0.331785	-0.984414	0.215234
other_supplement_frequency	-2.76842	16.9085	-4.7018	8.34952	2.94415	-4.89475	1.37355	-4.15719	1.89767	-1.62151
Parvimonas	-0.891872	-2.53443	0.613515	-2.37753	1.24923	-1.59464	0.972069	-0.541711	0.131326	-1.50729
unclassfied_f:Burkholderiales_incertae_sedis	-2.65441	-3.93737	-1.64979	-0.0890094	-0.519463	-0.23853	-0.0109153	0.0476361	-0.170441	-0.0225542
unclassfied_f:Burkholderiaceae	-1.85874	-3.80444	-1.13296	-0.639403	-0.482687	-0.857894	0.491223	0.268689	-0.072385	-0.68316
economic_region:Southwest	-2.35494	3.78732	-0.0756488	3.80937	1.49624	-0.251765	-1.3709	-0.227125	-2.25981	-0.902051
Papillibacter	-1.06687	-3.49389	-2.28134	0.368466	-0.27686	1.24614	0.434559	-0.100372	-0.633678	-0.817208
Acinetobacter	-2.65279	-2.58589	-0.515966	-0.0164608	-0.268253	0.301929	0.157649	-0.0588973	0.248406	0.228499
Lampropedia	-1.1597	-3.64866	-1.96287	-0.377489	-0.985198	0.576617	0.886453	0.987666	0.606049	-0.618261
homecooked_meals_frequency:Regularly (3-5 times/week)	-0.456343	0.979217	8.5452	3.53802	1.67892	0.297513	0.3909	1.75405	1.05571	2.68394
country_residence:Malta	-0.812103	-3.62959	-1.78588	-0.331506	-1.89387	0.438687	0.124746	-0.130567	-0.0184869	0.96531
Streptococcus	-1.10432	-2.37243	3.07271	-2.30917	2.14682	-0.393111	-0.984515	-0.359547	-1.14588	-1.23661
Bacteriovorax	-2.48907	-3.62868	-1.58669	-0.454221	0.297599	-0.0778268	-0.246145	0.312769	0.00778686	-0.317659
Oceanospirillum	-2.33126	-3.88664	-1.53733	-0.314262	-0.565536	-0.311459	0.152285	0.106178	-0.364326	0.0064075
Clostridium_IV	19.579	9.40203	-12.896	5.16079	5.58407	5.16973	-1.44274	1.80871	-2.6649	1.21644
flu_vaccine_date:Year	-1.50774	2.57116	4.07304	-0.566718	0.539533	1.6498	0.796777	1.80704	1.1552	-0.469607
exercise_location:Not provided	-0.103616	1.58302	2.85148	-0.687729	-1.76777	5.92468	1.41321	-5.07362	-0.478665	-2.77886
ready_to_eat_meals_frequency:Never	19.0639	3.71612	-1.42384	1.99006	0.820863	-1.12384	-0.568371	-3.53164	-0.731105	-1.62422
Granulicatella	-1.12037	-3.27789	-0.625122	-1.42817	-0.0991238	-0.0378034	-0.249792	0.0478601	0.774867	-0.132363
drinks_per_session:Not provided	1.48133	6.63537	-2.10048	-1.045	4.54906	-0.81358	4.99104	1.63054	-0.307508	4.46578
Cellulomonas	-2.38726	-3.4437	-1.56196	0.224639	0.439751	0.0312989	-0.574415	-0.106567	-0.0116253	-0.0965595
Anaerobiospirillum	-2.61953	-3.00578	-1.40331	0.627032	-0.63091	-0.421805	1.00764	0.106818	0.888032	1.00802
drinks_per_session:2-3	0.309354	-1.04382	1.62424	-1.33106	0.393412	-2.01933	0.512799	-0.853451	-0.654086	-1.04696
Enterorhabdus	-2.2274	-3.67786	-1.29017	-0.43374	0.0130288	-0.390124	0.456222	-0.0787289	-0.322712	-0.0286125
Thermomonas	-2.65441	-3.93737	-1.64979	-0.0890094	-0.519463	-0.23853	-0.0109153	0.0476361	-0.170441	-0.0225542
Carnobacterium	-1.11864	-2.43551	-1.08679	-1.09499	2.87214	-0.958532	-0.262054	0.416015	0.142002	-0.389698
Flavihumibacter	-2.50046	-3.41741	-1.82953	0.387149	0.574391	-0.550013	-0.416177	-0.465288	0.403936	-0.274057
Anaerotruncus	-1.13675	5.16955	-4.03129	4.03473	-0.0543473	-3.14991	-0.143897	-0.920035	2.51664	-0.300783
Anaerovorax	-2.73169	-2.8839	-0.794931	-0.853193	0.290068	0.360656	-0.735042	0.646947	-0.0246981	0.446197
unclassfied_f:Geodermatophilaceae	1.0698	-3.22924	-1.83474	-0.561479	-1.71854	0.125511	0.471942	1.10265	1.22653	-0.563277
Peptostreptococcaceae_incertae_sedis	-2.03135	-3.83048	-1.30235	-0.716043	0.0334309	-0.691541	1.01532	-0.10308	-0.272661	0.23891
Rikenella	-0.959381	-1.71477	-3.4327	1.33172	1.04279	-0.251721	-0.890156	-0.740146	-1.16976	0.516071
migraine:Diagnosed by an alternative medicine practitioner	-1.78031	-2.51703	-0.819785	-0.464551	0.891499	-1.2829	2.56483	-0.4874	0.154919	1.59636
Shewanella	-2.83347	-2.62957	-2.21777	-0.228231	-0.224835	-0.739678	0.179153	0.159566	0.165115	0.247294
olive_oil:Daily	15.3889	0.785253	-2.03328	0.476266	-4.57856	2.95639	-1.45	0.347222	0.576753	-0.465152
asd:Not provided	-7.83213	17.9144	-3.2059	-5.32861	-1.72111	0.104949	-1.11588	-0.619601	-0.0928318	0.497381
Serratia	-1.63219	-3.46172	-2.09239	0.664043	-0.0322581	0.116059	-0.480758	-0.0648534	-0.189173	-0.434546
Empedobacter	0.768367	-3.21436	-2.60224	0.089448	-1.89674	1.65823	0.286094	0.28025	0.282704	0.559855
sugar_sweetened_drink_frequency:Rarely (less than once/week)	-0.303606	-0.59866	5.60678	0.925444	3.20375	-0.682057	-2.07391	1.16943	2.17736	1.92248
unclassfied_f:Bradyrhizobiaceae	-1.41936	-3.49601	-0.565494	-1.36208	0.35969	-1.16537	1.16772	-0.203712	-0.81848	0.277752
country:Slovakia	-1.82766	-3.48864	-2.41932	1.10111	0.701983	-0.0357591	-0.542306	-0.0762512	-0.717759	-0.610165
homecooked_meals_frequency:Occasionally (1-2 times/week)	-1.6268	1.98205	5.11354	1.19319	-0.861804	0.196015	0.0762562	1.31139	1.25935	-0.507912
Corynebacterium	-1.31609	-2.81118	0.366942	-1.95844	0.780828	-0.917487	0.111953	0.366829	-0.0679608	-0.357429
vegetable_frequency:Regularly (3-5 times/week)	3.2009	1.08979	7.57325	-0.674333	4.29883	-0.191282	0.02767	-1.18486	3.50836	4.50172
Hartmannibacter	-2.65441	-3.93737	-1.64979	-0.0890094	-0.519463	-0.23853	-0.0109153	0.0476361	-0.170441	-0.0225542
Chitinophaga	-0.298532	-3.60616	-0.277283	-1.70656	-0.850668	-1.51614	0.906109	-1.36693	-1.68146	-0.985571
age_cat:20s	-1.99958	2.31761	7.55075	0.371532	2.44824	0.213318	-0.747875	2.77322	2.63019	2.33649
sugar_sweetened_drink_frequency:Never	20.0467	1.81381	1.28903	0.21684	-3.11544	-0.644396	-0.357795	-4.34687	-1.38949	-0.565044
Arcobacter	-0.436001	-3.50128	-2.07136	-0.141878	-1.92296	0.70605	0.235194	0.271582	0.826927	0.886118
unclassfied_f:Paenibacillaceae_1	-0.938706	-3.34634	0.783058	-2.41103	2.34245	-0.803623	1.13945	-2.65979	0.0784023	-0.386503
depression_bipolar_schizophrenia:Diagnosed by a medical professional (doctor, physician assistant)	1.91276	0.747437	0.769686	1.71802	-0.350193	-0.211612	1.90446	-1.36235	0.68571	1.92227
fed_as_infant:Not provided	-7.69973	17.6498	-3.54905	-5.42613	-1.30578	-0.420452	-1.02753	-0.279822	-0.123225	0.921179
Roseburia	2.01739	3.92912	12.6974	-8.47196	7.27005	-0.421919	0.434495	1.7762	-0.407861	-1.63839
mental_illness_type_substance_abuse	-1.67679	-0.0767336	-1.84554	0.526261	-0.87666	0.586507	1.63211	-2.0394	2.26647	-1.50788
alcohol_types_red_wine	15.8083	0.694066	-0.870629	0.136522	-3.06471	-2.11451	-0.841489	-0.746015	0.821801	0.536786
census_region:Midwest	-3.04613	2.8917	2.63879	1.60214	1.09241	-0.443172	-0.263986	3.19726	0.95293	-0.675796
Polaromonas	-1.84989	-3.74303	-1.79554	-0.395077	0.440831	-0.189514	1.26514	0.828837	-0.166425	0.237782
country_residence:Portugal	-2.65295	-3.93601	-1.64569	-0.0840214	-0.521344	-0.240455	-0.0131077	0.0458292	-0.174239	-0.0210192
country:Canada	1.16405	1.20313	-0.207076	0.0764095	2.84234	1.15944	-1.47736	0.911993	2.94682	-1.51325
unclassfied_f:Bifidobacteriaceae	-2.65441	-3.93737	-1.64979	-0.0890094	-0.519463	-0.23853	-0.0109153	0.0476361	-0.170441	-0.0225542
diabetes:Not provided	-2.59012	1.39162	3.08625	-0.850962	-1.47032	4.09174	1.86573	-3.73989	-0.31605	-1.21517
ready_to_eat_meals_frequency:Regularly (3-5 times/week)	-2.33205	1.75529	3.16279	0.30036	-0.571936	0.989385	-0.823755	1.78835	1.38432	0.0860836
level_of_education:Graduate or Professional degree	13.4954	0.462067	1.77413	-2.54968	-2.99395	-2.58508	1.73074	-2.15451	-2.37873	0.914971
country_residence:Romania	-2.65441	-3.93737	-1.64979	-0.0890094	-0.519463	-0.23853	-0.0109153	0.0476361	-0.170441	-0.0225542
Atopostipes	-3.2249	-2.33055	-1.47787	-0.477293	-0.684948	0.12196	0.339415	-0.348702	0.0401674	0.783144
unclassfied_f:Clostridiales_Incertae_Sedis_XI	-2.379	-3.79813	-1.47796	-0.199584	-0.677387	-0.273395	-0.120038	0.211262	-0.196866	-0.0891335
unclassfied_f:Bacillaceae_2	-2.78217	-3.28236	-0.0872135	0.501189	-0.241264	0.540128	-0.222896	0.976739	-1.11014	0.351825
alcohol_types_unspecified	-6.74716	14.6251	1.17309	-3.42453	-0.254085	1.76752	-3.29856	1.22855	-2.95763	0.168418
Roseomonas	-1.21397	-3.5595	-0.790091	-1.73124	-0.490363	-0.0487618	0.052308	0.487971	-0.00252675	-0.866081
specialized_diet_raw_food_diet	-1.99987	-3.25778	-0.728073	-0.613042	-0.46805	-1.42051	0.75345	-0.817847	-0.539719	-0.637352
Zoogloea	-2.13596	-3.35402	-1.60442	-0.166093	0.0217659	0.254073	0.057555	-0.0169165	-0.0442071	-0.459315
unclassfied_f:Planctomycetaceae	2.57171	-2.80471	-1.99387	-1.07297	-2.54655	0.298344	1.06938	0.49288	0.496769	1.02932
types_of_plants:11 to 20	-0.0442574	3.39426	-0.541524	2.02464	-0.488256	-0.997827	-1.58965	1.16128	1.36608	-2.29254
Ornithinimicrobium	-2.65441	-3.93737	-1.64979	-0.0890094	-0.519463	-0.23853	-0.0109153	0.0476361	-0.170441	-0.0225542
pregnant:false	12.3002	0.559734	2.37128	1.53063	-4.00816	-1.63046	-2.47747	-0.352709	-0.51105	2.95497
unclassfied_f:Glycomycetaceae	-2.65441	-3.93737	-1.64979	-0.0890094	-0.519463	-0.23853	-0.0109153	0.0476361	-0.170441	-0.0225542
Elizabethkingia	-2.65441	-3.93737	-1.64979	-0.0890094	-0.519463	-0.23853	-0.0109153	0.0476361	-0.170441	-0.0225542
cancer_treatment:Chemotherapy	-0.447169	-1.52165	1.49003	0.533878	-1.85975	1.92713	0.278651	-0.214741	-1.89652	-0.599141
red_meat_frequency:Not provided	-8.0346	18.4992	-3.28679	-5.19456	-2.21889	-0.267603	-0.805808	-0.365731	-0.242414	0.0712709
liver_disease:I do not have this condition	17.3749	0.663456	6.48014	-1.15753	-5.33558	-4.10489	-2.37595	-4.13029	-1.67461	2.12455
specialized_diet_exclude_dairy	-2.54313	-0.811927	0.865624	1.08698	-1.25026	0.354546	0.135735	-0.750297	0.153984	-0.924978
Tahibacter	-2.65441	-3.93737	-1.64979	-0.0890094	-0.519463	-0.23853	-0.0109153	0.0476361	-0.170441	-0.0225542
Amphibacillus	-2.63445	-3.88879	-1.42849	-0.0662572	-0.425306	-0.200543	-0.177426	0.254239	-0.234042	0.0731596
Akkermansia	4.3855	1.52871	-5.8088	2.87874	-0.564851	1.29945	-2.61571	0.0357052	0.164803	0.295374
last_move:Not provided	-7.69491	17.7662	-3.68034	-4.92345	-1.84252	-0.331333	-1.0339	-0.25941	-0.664474	0.159831
clinical_condition:Diagnosed by a medical professional (doctor, physician assistant)	-1.36409	2.24973	2.04076	3.72288	0.745038	0.243283	1.58316	-0.262937	-0.076398	-0.291437
country:India	-2.65441	-3.93737	-1.64979	-0.0890094	-0.519463	-0.23853	-0.0109153	0.0476361	-0.170441	-0.0225542
ibd_diagnosis_refined:Ulcerative colitis	-1.63276	-1.92308	1.64958	0.602817	0.0438966	0.786609	-0.358564	1.96617	-2.46927	-0.271138
fermented_plant_frequency:Never	7.8725	-0.871994	3.36708	-1.74659	-3.59165	0.936078	0.899169	1.96259	0.44009	-0.0457543
Oscillibacter	21.9964	6.92001	-10.8779	2.52282	1.74374	7.02358	0.613178	3.90306	-2.91528	1.08975
depression_bipolar_schizophrenia:Not provided	-3.45875	7.54505	1.31095	-1.97385	-2.31507	1.21021	-4.50634	2.47949	1.29552	-3.81764
high_fat_red_meat_frequency:Occasionally (1-2 times/week)	1.52773	-0.371196	1.54659	1.50217	-0.00815057	0.627705	-1.09384	0.00634332	2.20073	0.792549
alcohol_frequency:Never	-2.46005	3.55266	6.53525	-0.141074	3.16858	1.81597	-3.90297	0.312324	-2.72959	0.727782
collection_month:October	5.22746	0.354167	1.51741	-0.306043	3.04548	-3.32061	2.40666	-0.903307	-1.18153	-3.57372
Meiothermus	-2.62522	-3.75682	-1.51804	-0.461504	-0.277962	-0.221386	-0.140033	0.248953	0.146984	-0.367458
Intrasporangium	-2.39552	-3.73116	-1.01568	0.042139	-0.209158	0.0447184	0.23806	0.338973	-0.743889	-0.127974
Alloprevotella	-1.49707	-3.2926	0.111334	-1.84172	1.23446	-1.0265	0.46813	-0.420561	0.494615	-0.714824
cosmetics_frequency:Never	0.894572	2.21193	9.67767	-5.96912	8.95125	-0.808795	-3.83309	-0.145797	1.65022	0.430048
Moryella	-6.14927	8.35457	7.12562	2.84295	-3.18284	4.14442	2.44177	3.11614	0.224663	-2.41573
vivid_dreams:Daily	-3.7563	0.323068	1.16963	0.762536	-1.69596	0.147927	0.724194	2.93421	0.755865	-0.320932
unclassfied_f:Chloroplast	-2.76495	-2.2439	-2.76774	-0.122893	0.107907	-0.597083	-0.731924	-0.544894	-0.457939	-0.167541
country_residence:Japan	-2.65441	-3.93737	-1.64979	-0.0890094	-0.519463	-0.23853	-0.0109153	0.0476361	-0.170441	-0.0225542
probiotic_frequency:Rarely (a few times/month)	3.19741	0.388207	2.08851	0.234926	1.85104	-1.48074	-2.41824	-0.0119765	0.283581	0.791842
flossing_frequency:Daily	5.06117	6.72771	-6.65108	3.7896	1.3714	1.6159	-3.00851	-0.329717	-3.01652	0.373194
artificial_sweeteners:Occasionally (1-2 times/week)	1.69138	-0.574506	1.91675	1.07747	-0.547024	0.193057	-1.55382	0.0971552	-1.11459	-1.97561
Deefgea	-1.19928	-3.31692	-0.971842	-0.744693	-0.23039	0.530868	-1.24036	0.0526871	0.867873	1.11526
epilepsy_or_seizure_disorder:Diagnosed by an alternative medicine practitioner	-0.537773	-3.07271	-2.29586	0.963448	1.94515	1.93668	-0.277901	-0.562054	-0.252745	-1.61562
fungal_overgrowth:Not provided	-7.68346	18.1642	-4.03602	-5.42865	-1.14029	-0.594445	-0.662861	-0.653634	0.0205671	1.37356
Bosea	-2.45806	-3.21901	-0.342429	-0.938717	0.550945	-0.138996	-1.08256	0.955113	0.356619	0.306583
types_of_plants:Not provided	7.33889	1.28178	5.22771	-1.08871	3.26878	-0.160468	5.88739	-5.92833	-0.910835	5.81003
add_adhd:Diagnosed by a medical professional (doctor, physician assistant)	-2.274	0.380986	2.96455	2.022	-0.302024	-0.181733	0.927543	2.49335	-0.349794	0.379589
Nocardioides	-1.31868	-3.63397	-1.77121	-0.1155	-1.20177	0.193927	-0.127456	0.00371551	0.463205	0.576534
Segetibacter	-2.35404	-3.84103	-0.623354	-0.295993	0.0408669	-0.429187	-0.882778	-0.460531	0.883409	-0.106063
fruit_frequency:Rarely (less than once/week)	-1.37587	-0.984042	3.27349	1.84471	0.360871	0.0427291	-0.898618	-0.944501	-2.19002	0.0276009
economic_region:Rocky Mountain	-1.62031	4.52535	-2.00966	1.18296	2.86225	-1.34648	-0.0193158	-1.42219	-0.631808	0.556113
diet_type:Omnivore	-0.109594	7.4843	-4.29828	2.47198	4.3876	-3.51702	-1.43335	0.178228	3.64189	-2.62794
Alistipes	14.6345	16.4015	-12.4742	6.25195	10.8819	0.45649	1.66741	-2.67021	2.57777	1.10885
country_residence:Canada	1.07173	-0.0119482	-0.88312	1.70071	0.757277	0.137361	-0.923925	-1.40634	-0.151494	-1.77931
non_food_allergies_poison_ivyoak	-2.18246	6.00827	-0.145914	5.00278	-0.398115	-1.23437	-0.583326	-0.944313	2.45266	1.93461
last_travel:1 year	0.935138	2.68148	-0.839844	1.07822	0.0752074	-1.28177	0.565659	0.437313	2.59812	0.507712
Comamonas	0.697889	-2.19949	-2.50053	0.188588	-1.1952	-0.216459	-1.18516	-0.16057	0.281903	1.32612
Zavarzinella	-2.12242	-3.86262	-1.17202	-0.552301	-0.347165	-1.06624	0.368226	-0.469209	-0.818027	-0.202519
Brachymonas	-0.884441	-2.55254	0.950503	-1.39157	1.75983	-0.00891448	0.857891	-0.09069	-0.112783	-0.0084574
sugary_sweets_frequency:Not provided	-7.78675	18.2937	-4.27412	-5.16957	-1.8546	-0.724644	-0.910807	-0.511707	-0.473414	0.497434
autoimmune:I do not have this condition	16.8353	0.258395	4.82874	-2.70008	-3.68035	-3.36398	-1.72926	-2.57247	0.245083	2.07796
Rufibacter	-2.65436	-3.93736	-1.64964	-0.0891171	-0.519463	-0.238152	-0.0107905	0.0474041	-0.170328	-0.0227913
ibs:Self-diagnosed	2.38355	-0.421807	0.402515	1.08878	-0.103087	-0.388697	-1.4338	0.338454	2.0595	1.26474
Sporocytophaga	-2.65441	-3.93737	-1.64979	-0.0890094	-0.519463	-0.23853	-0.0109153	0.0476361	-0.170441	-0.0225542
Finegoldia	0.918292	-1.33337	3.80464	-5.462	1.85331	-0.340435	-2.33801	1.81948	1.3132	-1.22318
Anaerosporobacter	-1.04911	-0.825571	-1.61898	1.18451	1.43258	-0.171226	-0.98859	0.357402	-1.1248	-2.3083
Proteocatella	-2.65441	-3.93737	-1.64979	-0.0890094	-0.519463	-0.23853	-0.0109153	0.0476361	-0.170441	-0.0225542
depression_bipolar_schizophrenia:Diagnosed by an alternative medicine practitioner	-2.57377	-2.09678	0.0667988	1.17045	-0.325291	-0.311159	1.99808	0.345697	-0.454214	0.198692
Proteiniclasticum	-2.65441	-3.93737	-1.64979	-0.0890094	-0.519463	-0.23853	-0.0109153	0.0476361	-0.170441	-0.0225542
Cronobacter	-1.71132	-2.58839	0.787991	-1.109	0.61195	0.511654	0.736161	1.31657	-0.71381	-0.102474
cancer_treatment:No treatment	-1.54689	-2.51396	-1.38849	-0.675316	-0.130127	-0.28373	-1.37121	-0.0512354	1.16019	0.92863
Cetobacterium	-2.60807	-3.92565	-1.60429	-0.0977363	-0.542332	-0.283373	-0.0235942	0.0554151	-0.164472	0.0157015
Methanocorpusculum	-1.68804	-2.66571	-3.05656	0.512966	0.810478	0.602222	-0.208488	-0.332501	-1.64698	-0.142804
consume_animal_products_abx:true	3.40091	0.0393518	5.71899	3.37662	-0.947366	-1.32619	-1.95831	0.00147985	-2.5195	2.9569
contraceptive:"Yes, I am taking the ""pill"""	-1.87814	0.644097	3.61296	-0.285309	1.32837	1.04154	-0.814428	1.93519	2.37945	-0.00719045
level_of_education:High School or GED equilivant	-0.0663285	-1.26774	3.84627	-0.245522	0.943269	0.277957	-0.922616	0.514517	2.92837	0.005235
specialized_diet_halaal	-2.65441	-3.93737	-1.64979	-0.0890094	-0.519463	-0.23853	-0.0109153	0.0476361	-0.170441	-0.0225542
unclassfied_f:Planococcaceae	-1.28892	-2.02569	-2.87796	0.902503	2.32849	0.506968	-0.220358	-0.281977	-1.02	0.152721
country_residence:United Kingdom	20.8876	1.24681	0.0663381	-3.69389	-3.54824	0.880906	1.90198	1.20766	1.64162	-2.32163
Blastocatella	-2.64178	-3.9336	-1.61208	-0.117129	-0.519544	-0.141446	0.0209383	-0.0117906	-0.141597	-0.0839875
Gemmata	-2.08867	-3.85608	-1.54413	-0.298494	-0.991862	0.112982	0.175527	-0.348197	-0.365849	0.183055
Bacteroides	-8.5721	22.1406	16.73	10.1962	-2.7875	2.33433	3.55819	2.60325	2.87417	0.805253
sex:male	1.64585	1.70432	10.3995	-6.43871	7.30228	-1.90313	-4.22119	0.397401	0.662993	0.139997
vitamin_d_supplement_frequency:Daily	-0.562701	3.41453	0.74078	6.57064	0.835897	-1.66876	-0.166133	-1.73825	0.0076095	-2.23491
unclassfied_f:Moraxellaceae	-2.57655	-3.70901	-1.14652	-0.892831	0.359624	0.159089	-0.149368	0.0767692	0.349828	-0.246194
last_move:Within the past 3 months	0.583895	-1.36661	1.73745	-0.128878	-0.5763	-0.657633	0.675124	0.443205	-0.0994449	0.839141
Wohlfahrtiimonas	-2.65441	-3.93737	-1.64979	-0.0890094	-0.519463	-0.23853	-0.0109153	0.0476361	-0.170441	-0.0225542
WPS-1_genera_incertae_sedis	-0.255034	-3.09304	-0.326629	-1.69676	-0.784384	-0.785836	0.447491	-1.31711	-1.08047	0.132
Pirellula	-2.64178	-3.9336	-1.61208	-0.117129	-0.519544	-0.141446	0.0209383	-0.0117906	-0.141597	-0.0839875
unclassfied_f:Carnobacteriaceae	-2.52015	-3.82216	-1.23755	-0.147376	0.221558	-0.144773	0.00955436	-0.355494	0.423767	1.23144
Clostridium_XlVb	-6.63038	14.836	1.82554	8.04549	-3.85286	-3.60831	6.16833	-0.241527	2.00992	-2.22206
ready_to_eat_meals_frequency:Not provided	-7.80142	17.8948	-3.57184	-5.47387	-1.82499	-0.205941	-1.33537	-0.155069	-0.554936	0.130681
vitamin_b_supplement_frequency:Daily	-1.57904	3.62047	0.14257	5.05463	1.82128	-0.937843	-0.868251	-1.9365	-2.26702	-2.49543
Jonquetella	-2.45518	-3.72283	-0.740932	-0.453884	-0.0154195	-0.400506	-0.764464	0.77426	0.454967	-0.138829
country_residence:Mexico	-2.16226	-3.46843	-2.40639	0.19022	0.820731	0.207074	0.605506	0.442209	-1.03203	0.654109
thyroid:Self-diagnosed	-2.59429	-2.13383	0.595362	-0.0577064	0.353803	1.7367	-1.20996	-1.39235	0.429142	-1.64958
Anaeroglobus	-2.6368	-3.15541	0.71634	-0.734287	1.02644	1.03469	-1.57342	0.102355	0.876191	-0.805284
prepared_meals_frequency:Occasionally (1-2 times/week)	-0.540507	0.502021	5.65821	0.688161	2.15585	1.36665	0.105331	-0.652083	2.42157	4.68084
kidney_disease:Diagnosed by a medical professional (doctor, physician assistant)	-1.83459	-0.383707	3.0928	2.68719	0.362648	-0.126883	0.547741	0.22775	-2.55473	0.709955
roommates:One	-0.299311	0.549834	1.22597	2.13231	0.773307	-1.29894	-0.614029	-0.664112	1.44307	-2.02471
bowel_movement_quality:Not provided	-7.46447	17.4128	-3.8548	-4.75788	-1.55918	-0.726872	-0.113414	-0.243712	-0.912775	0.735927
age_cat:teen	-2.66886	0.674171	5.63478	-0.119532	1.1804	1.40151	-0.864658	0.817011	0.881621	1.42022
bowel_movement_quality:I tend to have diarrhea (watery stool) - Type 5, 6 and 7	-0.143858	0.286715	6.10272	-0.00929085	1.4545	-0.973201	0.357586	-2.25983	1.3895	-2.22155
Catabacter	-1.31031	-1.34257	0.33471	-0.0654235	0.737367	2.01439	-1.85129	-1.61791	-0.455013	0.268783
Desemzia	-2.64331	-3.93352	-1.61939	-0.092336	-0.521213	-0.233588	-0.0306852	0.0471506	-0.176141	-0.0280446
collection_month:April	-2.08678	4.52592	-1.59396	1.83162	1.5638	-2.04325	-0.0094167	-0.948569	-2.64509	-2.29404
alcohol_frequency:Not provided	-0.573385	0.946942	3.2834	-0.0897626	-2.56748	8.16747	2.65607	-5.7331	1.04676	-0.728743
fungal_overgrowth:I do not have this condition	13.8668	0.104119	7.45385	-1.69795	-4.29076	-4.12132	-0.904005	-0.38923	-3.24291	2.29252
specialized_diet_westenprice_or_other_lowgrain_low_processed_fo	-1.08058	0.736823	-0.889681	2.69104	0.144337	-1.82626	0.566825	-2.8268	-0.457108	-2.57128
Faecalitalea	-1.10584	-1.88693	-3.40198	0.689907	1.1906	0.320887	0.0987375	0.257372	-2.26828	0.0575242
Virgisporangium	-2.64178	-3.9336	-1.61208	-0.117129	-0.519544	-0.141446	0.0209383	-0.0117906	-0.141597	-0.0839875
country:Portugal	-2.65295	-3.93601	-1.64569	-0.0840214	-0.521344	-0.240455	-0.0131077	0.0458292	-0.174239	-0.0210192
one_liter_of_water_a_day_frequency:Not provided	-7.9517	18.5476	-3.78063	-5.22445	-2.03126	-0.773367	-1.17106	-0.314353	-0.30912	0.223263
migraine:Diagnosed by a medical professional (doctor, physician assistant)	-0.64173	1.87356	1.65477	3.68881	1.53544	-1.00736	1.13595	-0.368105	-1.72785	1.98877
race:Hispanic	-2.30525	1.22085	3.26267	1.30226	-0.839651	-0.354993	-0.613687	0.285058	-2.47033	-0.0559251
teethbrushing_frequency:Rarely (a few times/month)	-3.10067	-1.06216	0.391059	0.508263	-0.486898	0.276083	0.787099	-1.52248	1.45698	-0.367993
alcohol_types_white_wine	15.1523	1.52641	-3.80958	3.07446	-3.2022	1.95075	-0.971845	0.973929	2.93488	-0.0112733
unclassfied_f:Sphingobacteriaceae	-2.65441	-3.93737	-1.64979	-0.0890094	-0.519463	-0.23853	-0.0109153	0.0476361	-0.170441	-0.0225542
sleep_duration:6-7 hours	1.77792	2.0992	1.21092	0.796866	-2.71238	0.742442	-0.452744	1.99509	1.22693	1.9789
diet_type:Omnivore but do not eat red meat	0.205471	1.3102	0.846074	1.05984	1.87617	-0.304741	1.55575	2.19304	-2.47618	1.80094
prepared_meals_frequency:Not provided	-7.82294	18.0244	-3.68491	-5.36443	-1.82971	0.0137608	-1.39932	-0.524395	-0.713615	0.137662
Actinomycetospora	-1.98386	-3.81708	-1.064	-0.722947	-0.187728	-1.20085	0.599607	-0.464306	-0.906541	-0.16669
country:Georgia	-2.64871	-3.65382	-1.05834	-0.355831	0.58959	-0.134119	-0.238907	-0.451172	0.930596	1.01041
race:Asian or Pacific Islander	-3.18399	2.43741	10.2115	0.27193	1.90799	4.08842	-5.17204	4.91153	-1.81408	2.10377
Terrisporobacter	5.25502	-1.32127	3.51358	-7.5359	2.09329	-3.01777	2.55033	0.830615	-0.975962	-3.24828
Rhodococcus	-0.477635	-3.25852	-1.20923	-0.68439	-0.328805	-0.041695	1.05907	-0.31892	0.752971	1.39347
unclassfied_f:Peptostreptococcaceae	-2.21783	-2.79059	0.0521708	-1.25286	0.414654	0.229608	-1.05606	0.0414	0.450904	-1.07235
weight_kg	-0.770469	2.60312	1.87534	-0.487984	1.68842	-3.10734	1.19017	1.09501	1.48618	-0.0189975
Erysipelotrichaceae_incertae_sedis	-3.93241	2.40376	4.42204	5.64263	-2.34786	-0.270758	1.10706	1.72566	-2.07755	-0.129849
alcohol_frequency:Regularly (3-5 times/week)	6.01999	4.56055	-2.78148	1.16814	0.375332	-3.41635	2.55268	1.26812	2.38689	-1.38003
kidney_disease:Diagnosed by an alternative medicine practitioner	-2.31895	-3.76618	-1.41545	-0.236752	-0.164676	-0.662105	0.469359	-0.210338	-0.390322	0.129444
Gp2	-1.00239	-3.50748	-2.57253	0.295291	-0.410142	1.0954	0.521181	0.873419	0.486906	-0.71638
Gemella	-2.15242	-3.58579	-0.73727	-0.749288	-0.0247885	-0.512407	0.013647	0.00841254	-0.0943278	-0.322846
cancer:Diagnosed by an alternative medicine practitioner	-3.00484	-2.64127	0.491909	1.69515	-1.05685	0.600073	-0.302991	0.925893	-1.72602	0.931991
Kribbella	-2.29473	-3.87996	-1.57139	-0.244781	-0.735719	-0.109793	0.0835346	0.0286403	-0.167044	0.0395127
GpIX	-2.76494	-3.61073	-1.27626	-0.247536	0.031435	-0.0367814	-0.328902	-0.0257544	0.213379	0.179375
Asticcacaulis	-2.66531	-2.71541	-1.50921	-0.866639	0.0868684	-0.614373	0.326516	0.176018	0.87431	-0.204315
country_residence:United Arab Emirates	-1.01761	-2.84403	-2.33154	0.899698	-1.16295	-0.396442	-0.211837	-0.343631	1.45451	-0.260973
Desulfovibrio	17.9366	4.11722	-7.91362	2.38277	-1.72949	5.00113	-1.82553	2.51204	-0.377361	-0.994637
Fluviicola	-1.82972	-3.66222	-2.03181	-0.131478	0.716012	-0.0161262	1.23785	0.753906	-0.583183	0.550065
country_residence:New Zealand	-0.465351	-2.7803	-1.16562	-0.673501	1.61384	0.722183	-1.71213	-0.0892116	1.48741	0.255773
Ezakiella	-1.81031	-3.37069	-0.170377	-1.45292	0.90397	0.188681	0.5121	-0.299609	0.816683	-0.467564
Steroidobacter	-2.64178	-3.9336	-1.61208	-0.117129	-0.519544	-0.141446	0.0209383	-0.0117906	-0.141597	-0.0839875
whole_grain_frequency:Never	1.60576	4.96826	-3.52562	4.63616	3.62003	-2.56018	-3.46717	-5.15985	0.473333	-1.3744
red_meat_frequency:Occasionally (1-2 times/week)	7.94553	0.266719	1.18185	0.772081	-0.997397	3.02391	-1.85335	0.850109	5.29056	3.10845
Lautropia	-2.09263	-3.56611	-0.962859	-1.07201	0.526911	-0.523266	0.521689	0.198379	0.350312	-0.316044
unclassfied_f:"Leptotrichiaceae"	-0.996362	-3.30811	-1.0114	-1.85392	0.189979	-0.219443	0.841959	0.481977	0.206814	0.344193
pregnant:Not sure	-1.06854	0.538857	-2.15363	1.97955	1.32994	-0.265921	-0.503417	-1.67767	1.54577	-1.85102
country_residence:Jersey	-2.96072	-3.01446	-1.26766	0.557772	-0.583479	-0.561362	1.18376	0.20176	0.681085	0.885705
bowel_movement_quality:I tend to have diarrhea (watery stool)	-0.483623	0.629252	2.4923	0.109611	2.35407	-1.17885	2.82049	-0.519516	0.707966	1.15979
subset_ibd	6.53933	5.04792	-1.50538	-0.343727	2.51923	-2.96434	1.59641	5.00444	-2.11906	-0.754286
collection_month:July	2.93429	0.953011	1.7015	-2.47734	3.37696	1.30006	0.145862	0.548003	1.25916	3.35494
unclassfied_f:Methylobacteriaceae	-2.08867	-3.85608	-1.54413	-0.298494	-0.991862	0.112982	0.175527	-0.348197	-0.365849	0.183055
acid_reflux:Self-diagnosed	-0.0829412	-0.147244	0.415717	-0.443063	1.47878	0.000189979	-2.12364	-1.64129	1.54496	-1.6561
Photobacterium	-2.65441	-3.93737	-1.64979	-0.0890094	-0.519463	-0.23853	-0.0109153	0.0476361	-0.170441	-0.0225542
Actinomadura	-1.4448	-3.64562	-1.9098	-0.584723	0.0296749	0.138351	1.49709	1.36108	0.305805	-0.92445
milk_cheese_frequency:Never	0.764263	1.4205	1.86608	2.46145	3.17709	-1.19113	-2.08401	-3.82022	-1.11783	1.20232
collection_month:March	-2.2532	4.47824	2.26782	2.29188	-2.79163	1.18223	-0.217257	-0.583556	-1.42984	-1.3659
Oribacterium	-1.9392	0.689485	5.40609	2.17023	-0.626875	2.16953	-0.630596	2.47164	-2.08135	-0.174824
fermented_plant_frequency:Occasionally (1-2 times/week)	1.70724	1.45613	1.59589	1.88123	0.633056	-1.60102	0.952708	-0.7685	-0.843255	-2.21817
sugary_sweets_frequency:Regularly (3-5 times/week)	3.24973	-0.688122	1.63486	-0.0115616	-1.90183	0.720005	-0.73456	-0.165343	2.12117	3.28707
cancer_treatment:Not provided	2.60134	3.81635	1.45665	-0.813278	4.44249	-0.108599	3.38677	2.2248	0.510348	2.81602
diabetes:Diagnosed by a medical professional (doctor, physician assistant)	-2.3163	1.95085	0.198492	1.95315	-0.135942	0.35831	0.961596	0.623082	0.694598	1.01092
Hungatella	-4.00472	1.43149	2.52089	0.464618	-0.574458	2.3731	1.13611	-0.330346	-1.07468	3.00157
types_of_plants:Less than 5	-4.5251	6.03135	4.92125	1.98578	-2.14216	1.25653	-1.05348	2.40457	-1.23965	-1.20843
Turicella	-2.60922	-3.70269	-1.11566	-0.573452	0.122983	-0.0297185	-0.317494	0.467237	0.0368211	-0.047679
Vitellibacter	-2.65441	-3.93737	-1.64979	-0.0890094	-0.519463	-0.23853	-0.0109153	0.0476361	-0.170441	-0.0225542
Singulisphaera	-2.65441	-3.93737	-1.64979	-0.0890094	-0.519463	-0.23853	-0.0109153	0.0476361	-0.170441	-0.0225542
milk_cheese_frequency:Regularly (3-5 times/week)	5.01995	-0.177959	2.66928	1.32797	-2.48691	0.331101	-0.230949	0.735245	0.325758	-0.556657
unclassfied_f:Methylophilaceae	-2.72594	-3.66557	-1.1977	-0.183382	-0.33155	0.0677579	-0.300126	0.350744	-0.357913	0.316348
Sediminibacterium	-2.65441	-3.93737	-1.64979	-0.0890094	-0.519463	-0.23853	-0.0109153	0.0476361	-0.170441	-0.0225542
unclassfied_f:Acetobacteraceae	-2.62324	-3.85492	-1.65679	-0.168523	-0.529975	-0.292798	-0.0411348	0.0728046	-0.151321	-0.0295545
flossing_frequency:Rarely (a few times/month)	-1.49776	1.24204	3.46374	-0.61882	2.36526	0.287204	-0.526467	0.0170096	2.10958	1.79165
cardiovascular_disease:I do not have this condition	15.7531	0.521194	6.0736	0.178265	-5.51067	-4.13301	-2.67467	-2.86275	-2.34267	3.08974
Pseudomonas	-0.541836	-0.536457	0.451476	0.175986	0.92012	-0.555451	1.20583	-0.342923	1.41555	1.0013
Mycoplasma	-2.63016	-3.9316	-1.64295	-0.105102	-0.512564	-0.243414	0.0148258	0.061228	-0.189222	-0.00995217
Odoribacter	9.7162	6.74819	-10.9915	5.80855	2.88473	2.51924	-5.07976	-0.262307	-1.73302	0.533587
softener	-3.48056	5.5859	3.5677	3.37864	-1.42148	-1.81591	-0.257306	0.0890014	2.30171	-1.43004
unclassfied_f:Comamonadaceae	-1.94284	-2.05741	-0.799028	-0.860357	0.38319	-0.765448	1.33939	0.729182	0.205478	0.635124
Anaerofilum	17.8642	0.56584	-1.02404	-4.38335	-4.85201	0.800503	3.36203	1.99963	1.15161	-0.381525
country:Sweden	-0.944968	-3.13858	-1.25785	-0.718275	-0.0634366	-0.966814	-0.195043	-0.588309	-0.742867	0.111166
Dysgonomonas	1.42251	1.96606	-3.44399	0.481532	0.552453	-0.606913	-1.25189	-0.456469	-1.62295	-0.221596
pregnant:true	-0.809622	0.531224	-1.26233	-0.601874	-0.553101	-0.39366	-0.712224	0.181493	-1.19791	-0.298617
country_residence:Czech Republic	-1.51661	-3.49452	0.556164	-0.693905	-0.0203442	-1.64637	0.248014	-0.411455	-2.30131	-1.22331
Sporosarcina	-1.18574	-3.04156	-0.0355655	-0.77062	-1.04014	0.247816	0.921298	1.87672	-0.849308	-1.62334
mental_illness_type_unspecified	6.99237	-0.49447	3.9996	1.32729	-3.42181	-0.754204	-6.71051	0.977064	2.56093	-0.575303
Chlorophyta	-1.98589	-3.82113	-1.72303	-0.308059	-0.653843	-0.0125519	0.424131	0.51696	0.0326329	-0.518502
Allisonella	1.49193	-2.06351	1.46014	-1.74065	1.03312	-0.802177	1.64643	0.84457	-1.00492	-1.63367
Faecalicoccus	18.2174	3.73715	-7.8038	1.89056	0.794103	5.31738	1.03535	2.70038	-1.13335	0.999284
Gemmatimonas	-2.65441	-3.93737	-1.64979	-0.0890094	-0.519463	-0.23853	-0.0109153	0.0476361	-0.170441	-0.0225542
allergic_to_peanuts	-2.82876	1.96692	3.32455	3.15566	1.06639	0.572955	1.53742	-1.30701	1.39782	0.0777897
Flavitalea	-1.96526	-3.82304	-1.47654	-0.606537	-0.518129	-0.266869	0.43288	0.499851	-0.162678	-0.340454
flu_vaccine_date:Not provided	-1.2773	1.7581	3.82863	-0.946156	-2.40428	7.25876	1.73367	-4.44339	-0.561809	-0.796984
Castellaniella	-2.67009	-3.66555	-1.30685	-0.806776	0.0800435	-0.191378	-0.643981	0.50564	0.203231	-0.223703
exercise_frequency:Regularly (3-5 times/week)	4.50352	4.45637	-1.39816	-0.977136	-1.18136	-2.56187	3.05226	-0.336801	2.86921	-3.78276
Modestobacter	-1.64969	-3.78299	-0.933449	-0.89872	-0.386184	0.283269	0.764251	-0.929542	-0.051377	0.0496982
milk_substitute_frequency:Never	7.63323	-0.922138	2.31006	-0.777771	-3.49365	-0.296412	-2.61753	-0.624146	1.36555	0.474483
Entomoplasma	-2.65441	-3.93737	-1.64979	-0.0890094	-0.519463	-0.23853	-0.0109153	0.0476361	-0.170441	-0.0225542
Skermanella	-2.44722	-3.76707	-1.29412	-0.664807	-0.0933078	-0.119203	0.0996238	0.0792166	0.122765	-0.345822
cancer_treatment:Radiation therapy	-1.15173	-0.536001	-1.36283	-0.298446	-0.129702	0.78583	-1.84083	-0.288926	1.32994	-0.787289
frozen_dessert_frequency:Not provided	-7.86962	18.2415	-3.85361	-5.09176	-2.09959	-0.398643	-0.829717	-0.55971	-0.389678	0.251103
Compostibacillus	-2.63766	-3.78311	-1.17858	0.504477	-0.67545	-0.488735	0.179359	0.247031	-0.358693	-0.149325
race:Not provided	-0.741384	-0.189026	2.94742	0.0574273	-1.32886	7.02841	2.1248	-4.36703	0.868999	-0.452524
Methanosphaera	6.90088	-1.5991	-2.45166	-0.441137	-5.11203	1.41233	-1.24036	0.606555	1.18821	2.69836
Labrys	-2.65441	-3.93737	-1.64979	-0.0890094	-0.519463	-0.23853	-0.0109153	0.0476361	-0.170441	-0.0225542
Rothia	-1.97799	-3.70937	-1.00395	-0.744	-0.201514	-0.628428	0.0298816	-0.0403351	-0.106184	-0.211675
Pediococcus	-2.29859	-3.6223	-0.685053	-0.75368	0.693726	0.138138	-0.0781166	-0.539788	0.452476	0.443259
sex:other	-1.6353	-2.9012	-1.11229	1.77281	-0.670177	0.35048	0.925344	-0.491522	-0.480273	-0.296242
milk_substitute_frequency:Rarely (less than once/week)	1.50063	-0.274077	3.98987	0.325244	2.11256	-1.37201	-1.10638	-0.912549	-1.11038	1.99722
unclassfied_f:Lachnospiraceae	23.8184	8.47337	-9.23741	1.62475	5.07303	3.41958	1.43634	1.78479	-3.14595	-0.769703
contraceptive:Yes, I use the NuvaRing	-3.17555	0.810275	0.284944	0.541046	-0.50845	-0.286958	-1.00517	0.386854	0.962505	0.683105
livingwith:true	10.8765	1.61567	1.9925	-2.79215	-0.827407	0.82692	1.98574	2.05151	1.29204	1.7425
non_food_allergies_pet_dander	-0.721085	1.36217	1.60956	2.93407	1.53089	1.08285	1.67514	-0.544717	2.03538	0.816267
Paucibacter	-2.08867	-3.85608	-1.54413	-0.298494	-0.991862	0.112982	0.175527	-0.348197	-0.365849	0.183055
subset_diabetes	6.42957	3.46117	0.211259	1.57067	3.5255	-3.2269	-4.83034	3.42583	1.65496	-0.41403
last_travel:Not provided	-1.7532	0.747033	2.82381	-0.797178	-0.795391	4.54732	0.774126	-3.72776	0.214925	-1.18447
high_fat_red_meat_frequency:Rarely (less than once/week)	8.02804	-0.111192	6.11775	-1.47776	-0.729402	0.324157	-0.292553	-0.847884	-1.06	0.550587
Brenneria	-2.65441	-3.93737	-1.64979	-0.0890094	-0.519463	-0.23853	-0.0109153	0.0476361	-0.170441	-0.0225542
ready_to_eat_meals_frequency:Rarely (less than once/week)	1.23262	0.951105	6.90726	3.06419	-1.12482	0.593263	-0.10536	2.52263	-1.00076	1.97923
Ramlibacter	-2.65441	-3.93737	-1.64979	-0.0890094	-0.519463	-0.23853	-0.0109153	0.0476361	-0.170441	-0.0225542
non_food_allergies_beestings	-1.67251	1.06124	1.90591	2.8787	0.27692	-1.07237	0.962094	-1.54107	2.18798	0.846351
specialized_diet_exclude_nightshades	-0.875391	-0.884167	-1.3375	0.254607	1.30468	-0.537756	-0.449184	-2.35894	-0.28052	-1.09742
Anaerococcus	2.19237	-0.771026	6.53195	-7.15249	3.73896	-0.462	-1.52273	-0.660409	1.23899	-1.77805
Leuconostoc	-1.17374	-2.62343	-0.00184235	-1.99981	1.10178	-0.482546	-1.21505	0.756685	1.02445	-0.994103
dominant_hand:Not provided	-2.63331	2.3733	4.83294	-0.507578	-2.38332	7.54337	2.21606	-3.14306	-0.51273	-1.46359
Agromyces	-1.5347	-3.58776	-2.27458	0.0436674	0.573781	0.540862	1.29039	0.913409	-0.577221	-0.104826
fermented_plant_frequency:Not provided	-7.6763	17.9141	-3.81556	-4.92139	-1.80232	-0.773667	-0.839437	-0.348831	-0.257535	-0.102411
Blautia	-2.14481	2.06288	9.33947	-1.9432	4.91415	4.4682	-4.48425	1.65127	0.0995049	-2.39249
Gordonibacter	-3.35382	3.58594	-0.506607	0.479486	2.37838	0.441769	0.287006	-0.418658	0.885252	1.5239
Alsobacter	-2.6536	-3.8747	-1.68049	-0.156392	-0.51643	-0.24437	-0.00749221	0.0693617	-0.186742	-0.0131563
unclassfied_f:Bacteriovoracaceae	-2.6536	-3.8747	-1.68049	-0.156392	-0.51643	-0.24437	-0.00749221	0.0693617	-0.186742	-0.0131563
Rhodopseudomonas	-2.65441	-3.93737	-1.64979	-0.0890094	-0.519463	-0.23853	-0.0109153	0.0476361	-0.170441	-0.0225542
flu_vaccine_date:I have not gotten the flu vaccine in the past year.	10.1946	3.14206	-0.644999	-0.595707	2.3828	-1.93934	-0.570659	-1.42317	1.36095	-0.270586
migraine:Not provided	-4.21044	5.03942	0.529053	0.470114	-0.601604	1.99126	1.49565	-3.58044	1.27915	-0.525273
Citrobacter	0.00481517	-0.678949	-0.90087	0.0667691	0.505678	0.261767	1.22942	0.0555032	0.451817	1.02359
smoking_frequency:Rarely (a few times/month)	-0.630089	1.08839	2.07703	2.55537	1.38167	-0.799877	4.33703	-0.62287	-0.227236	-1.81984
Eikenella	-1.91169	-3.81415	-1.65183	-0.171851	-1.02793	-0.177681	-0.179801	0.148662	-0.224429	0.356323
Cedecea	-2.64577	-3.53526	-0.840386	-1.28483	0.90193	0.286663	-0.824512	0.292965	0.741143	-0.0301959
Robinsoniella	-2.6691	-3.88083	-1.62541	-0.0660442	-0.538855	-0.244897	-0.0186791	0.0523953	-0.160223	-0.0468257
vitamin_d_supplement_frequency:Not provided	-7.77497	17.8873	-3.72736	-4.7674	-1.9122	-0.775483	-0.68449	-0.37461	-0.486303	0.334294
antibiotic_history:Month	-3.28676	2.6981	4.93454	3.08647	0.315334	0.439562	-0.0631691	1.42579	-1.24885	1.38225
chickenpox:Not provided	-0.389849	0.889405	2.23365	-0.717561	-0.947505	6.78422	0.78105	-3.89968	0.0497584	-1.29562
kidney_disease:Self-diagnosed	0.217674	-2.72897	-1.87637	-0.345885	0.478905	-0.74385	1.2228	0.112909	-0.419195	0.117991
vivid_dreams:Rarely (a few times/month)	2.94074	-0.820256	3.40807	-0.0260439	0.429149	-0.653881	-1.35836	0.501699	2.87704	-2.37673
unclassfied_f:Verrucomicrobiaceae	-2.7691	-3.38758	-0.612235	0.547586	-0.237358	0.605523	0.108895	-0.837638	0.164952	-1.32746
Micrococcus	-0.983361	-2.73699	-0.356721	-1.91903	2.15022	-0.178816	2.10932	0.767946	0.8701	-0.159425
unclassfied_f:Oxalobacteraceae	18.075	2.28484	-5.80201	0.418236	-3.92888	5.66391	1.17609	3.19812	0.673294	0.242829
Diplorickettsia	-2.65441	-3.93737	-1.64979	-0.0890094	-0.519463	-0.23853	-0.0109153	0.0476361	-0.170441	-0.0225542
Gallicola	-1.82538	-3.68373	-0.800556	-1.15542	0.169587	-0.768449	0.414951	0.00291357	-0.15688	-0.455867
Subdoligranulum	-4.28032	4.09415	1.15447	4.51499	-2.39522	-0.635391	1.60009	-0.704474	-1.5019	0.202379
Megamonas	-2.84801	-1.50138	1.9641	-0.220068	-0.0320571	1.21214	-0.912751	-0.469439	1.15238	-0.954677
Janthinobacterium	-2.17216	-0.568132	-1.75623	-0.0765811	1.21363	0.687142	0.0658452	0.217538	-1.69615	1.22859
Gp4	-2.06712	-3.84012	-1.66843	-0.179087	-0.91657	-0.0814542	-0.0468995	0.0524774	-0.144504	0.231885
cdiff:Diagnosed by a medical professional (doctor, physician assistant)	-3.21281	-0.497276	3.90775	2.18619	-0.494293	1.87405	-0.542991	1.29583	-2.16806	1.29136
Devosia	-1.99621	-3.35916	-1.44906	-0.274857	-0.874766	0.233377	-0.138456	0.154594	0.198217	-0.0685867
Barnesiella	16.4861	11.4786	-11.5401	5.95898	7.44309	1.53472	-1.4241	-1.71965	-0.463558	-0.563254
economic_region:Mideast	-3.45696	4.84775	2.27666	0.200065	0.940638	1.01129	-1.61514	0.689661	-1.74912	-0.112773
bowel_movement_quality:I tend to have normal formed stool - Type 3 and 4	8.13086	-0.374345	3.89328	0.825835	-3.4726	-1.43861	-3.91819	1.49296	-2.07947	-2.09806
specialized_diet_paleodiet_or_primal_diet	-2.98479	-0.581646	-1.38274	-0.0347139	0.261459	-1.59392	0.235058	-0.670895	0.0707957	-0.435325
unclassfied_f:Xanthobacteraceae	-2.65287	-3.93535	-1.64621	-0.0858988	-0.514385	-0.240691	-0.00942766	0.0448713	-0.169918	-0.0186021
bowel_movement_frequency:Four	-1.53427	0.548385	1.01235	0.00405787	0.769295	1.94267	0.430547	-0.515613	-0.467063	-0.825021
drinks_per_session:I don't drink	-2.41126	1.2898	3.45276	2.37112	0.500921	0.0649747	-3.09478	0.13848	-0.523297	-0.400941
Aeromonas	-2.49051	-2.15297	0.745074	0.93137	1.48709	1.33356	-1.85716	-1.2342	0.641387	-0.68942
milk_substitute_frequency:Daily	4.29813	-0.837212	0.542063	0.917738	-0.802323	-1.05964	0.375462	-0.75061	0.901908	1.7522
mental_illness_type_bipolar_disorder	-2.79771	-2.23677	-0.376655	1.33762	-1.01453	-0.540676	0.807096	0.939789	-0.477002	0.122417
bmi	-1.67453	1.99846	2.71065	2.93599	-0.379973	-1.29548	1.32124	2.07107	0.494526	0.0474287
dominant_hand:I am left handed	1.15666	1.26647	0.19166	-0.00711108	0.589097	0.221447	-0.353011	-0.587182	-1.01985	1.55437
antibiotic_history:6 months	-4.21408	5.46381	8.38954	5.31267	-1.94239	0.946056	1.09168	2.23426	-1.17179	1.41043
Butyricimonas	11.697	12.6901	-11.5166	8.43543	4.62077	1.97267	-3.40858	-1.75004	-1.86312	1.38279
diabetes_type:Type I diabetes	-1.99816	-1.76916	-0.901448	1.13776	-0.477659	0.152531	-0.798727	-0.156366	-0.135247	0.936982
Hoeflea	-2.64178	-3.9336	-1.61208	-0.117129	-0.519544	-0.141446	0.0209383	-0.0117906	-0.141597	-0.0839875
country_residence:United States	-3.59439	5.59215	8.43427	7.13681	-1.86913	1.21737	-1.78758	2.32455	-1.81087	-2.63732
census_region:South	-4.27167	8.19172	2.32512	4.20426	-0.566487	-1.66971	2.11845	3.67688	-3.39343	1.02658
poultry_frequency:Regularly (3-5 times/week)	-1.89911	1.86045	5.44412	6.51064	0.37352	-1.56158	1.04534	1.23147	0.930363	0.715457
cardiovascular_disease:Not provided	-7.71218	17.8289	-3.81712	-5.379	-1.94207	-0.205246	-1.19939	-0.389921	-0.197889	0.159056
Burkholderia	-1.33679	-3.22714	-1.18751	-0.527796	-1.70259	0.610681	-0.0544464	0.00105464	-0.154361	0.615804
exercise_frequency:Never	-0.880075	-0.26445	3.33257	1.7563	0.18988	1.14122	-1.99426	1.06346	-2.65609	0.971473
epilepsy_or_seizure_disorder:Not provided	-7.67352	18.219	-3.81137	-5.01568	-1.53026	-0.643102	-1.16258	-0.154593	-0.134547	-0.106427
Dyella	-2.65441	-3.93737	-1.64979	-0.0890094	-0.519463	-0.23853	-0.0109153	0.0476361	-0.170441	-0.0225542
specialized_diet_kosher	-2.79346	-2.83567	0.114643	0.142716	0.155604	0.0506391	-0.419054	0.319368	0.362681	0.0664007
level_of_education:Not provided	-7.85529	16.6588	-1.82413	-5.68325	-2.08616	1.3099	-1.75817	0.728955	-1.4134	0.586344
Pyramidobacter	-2.34494	-1.81431	-0.829616	0.291432	-0.840981	0.45966	-0.360973	0.324837	1.11666	0.679185
Quadrisphaera	-2.76596	-3.60757	-1.27311	-0.247904	0.0354172	-0.0370143	-0.325596	-0.0260479	0.216205	0.188284
Brevifollis	-2.6536	-3.8747	-1.68049	-0.156392	-0.51643	-0.24437	-0.00749221	0.0693617	-0.186742	-0.0131563
cosmetics_frequency:Daily	1.81888	4.60702	-1.54399	3.10886	-1.56048	-1.55651	1.2606	0.935332	2.95124	0.816225
asd:Self-diagnosed	-2.25955	0.336297	0.3043	0.87701	0.299211	0.0783923	0.552321	-1.51095	1.5519	0.365008
last_travel:6 months	3.82429	0.414905	-0.0627747	-0.3101	0.522626	-0.472039	-0.719153	1.03802	1.52157	-0.679579
Kinneretia	-0.63786	-3.67694	-0.181794	-1.80265	-0.272595	-2.41948	1.02227	-1.42362	-2.18033	-0.987685
Mitsuaria	-0.620466	-2.61404	-0.703555	-0.525069	1.83104	-0.616937	1.81675	-1.31369	-0.0127976	0.686733
Gp3	-2.47989	-3.91467	-1.56739	-0.209971	-0.608961	-0.141201	0.0352202	0.00437969	-0.18817	-0.107242
homecooked_meals_frequency:Never	-2.23355	0.0680008	2.85227	2.36633	-1.04805	0.38148	1.55383	1.03556	-1.91657	0.653437
ibd_diagnosis_refined:Not provided	-1.73469	-1.87966	-1.28445	0.387391	0.297868	-0.151993	0.174611	-0.263109	0.26309	0.278295
olive_oil:Regularly (3-5 times/week)	3.78271	-0.334344	2.15607	1.09278	0.601609	1.08665	-0.716944	-1.26398	1.81587	2.10572
antibiotic_history:I have not taken antibiotics in the past year.	20.863	5.95519	-4.04316	-2.61296	4.85921	1.05712	3.08169	3.64095	-2.19254	-0.611688
meat_eggs_frequency:Rarely (less than once/week)	-0.0148142	-1.35772	2.50278	0.267137	0.367694	0.0125844	0.9862	2.3856	-1.01716	-0.0837221
sugary_sweets_frequency:Daily	3.61225	-0.667023	3.00725	-1.1814	0.136194	0.773794	-0.112543	0.847341	1.44526	1.03243
sugar_sweetened_drink_frequency:Not provided	-7.90584	18.2306	-3.76637	-5.27563	-2.16517	-0.352228	-0.864321	-0.307717	-0.552869	0.217463
collection_season:Summer	4.09614	0.366787	1.70844	-2.78555	1.89709	-0.561246	1.24837	1.64617	1.99988	2.32067
ibd_diagnosis:Crohn's disease	-1.09846	-2.44384	-0.505715	-0.695772	-1.61282	0.617066	-0.321168	0.167847	0.427697	-0.720729
Lactonifactor	-1.91892	-1.59018	1.1183	0.316025	-1.20628	0.249592	0.501846	0.945347	-1.03824	0.19564
Gp1	-2.65441	-3.93737	-1.64979	-0.0890094	-0.519463	-0.23853	-0.0109153	0.0476361	-0.170441	-0.0225542
unclassfied_f:Coriobacteriaceae	12.786	-0.671934	0.31759	-4.22913	-3.92811	-0.408048	2.14367	0.0490232	-0.328089	-0.840084
depression_bipolar_schizophrenia:Self-diagnosed	-0.752174	0.205967	0.347004	0.502826	1.01045	-0.0961307	1.38362	0.467656	1.2847	1.99965
one_liter_of_water_a_day_frequency:Never	2.208	-0.834343	2.06711	-0.137821	-0.163653	1.61044	-1.04155	0.0239373	-1.5283	2.37017
Treponema	-1.05004	-3.64193	-1.7374	-0.377356	-1.6192	0.168637	-0.123406	0.0428006	-0.152806	0.842531
vegetable_frequency:Occasionally (1-2 times/week)	-2.27548	1.19867	6.57312	4.70983	-0.964248	0.623029	1.24477	2.56994	-0.747993	0.237936
Brevundimonas	-2.66483	-2.60013	0.721619	-0.125758	0.217583	-0.199449	-0.783638	1.14012	0.535326	0.738641
teethbrushing_frequency:Daily	5.70291	5.59826	-0.0299751	0.183706	4.01786	-6.15323	1.53471	1.15294	-1.08968	-0.624425
age_cat:Not provided	-2.20288	2.22437	4.37007	0.593131	-1.50235	4.86923	-0.120687	-3.13995	-0.48827	-0.84802
Capnocytophaga	-0.412674	-2.62878	0.660437	-1.54163	0.522606	0.0760351	1.42721	-0.636739	-0.65208	-0.223109
country:USA	-8.9943	26.8416	10.8508	10.5325	-2.97693	-0.202841	4.10865	2.24275	-0.905205	0.292308
fruit_frequency:Occasionally (1-2 times/week)	1.13687	1.292	4.7236	0.372065	0.802534	-2.38605	-1.14158	0.355993	4.62401	-1.82148
whole_eggs:Regularly (3-5 times/week)	10.0203	0.659924	1.37041	1.03981	-1.46516	-2.04597	-0.901933	-1.72171	-1.07466	0.69813
Oceanobacillus	-2.54228	-2.04083	0.531332	-0.00220536	0.497869	0.552796	-0.33549	-0.682734	-0.011366	0.668371
Sphingomonas	-1.62854	-3.54283	-1.06347	-0.984545	-0.0969422	-0.150931	0.0331417	0.609155	0.602445	-0.414617
migraine:Self-diagnosed	4.12006	-0.694311	2.65302	0.883133	0.39586	-1.6975	-1.08401	0.79131	1.42909	-0.661253
Marmoricola	-0.694245	-3.53137	-1.62712	-0.990048	0.851089	-0.303936	2.51844	0.881704	-0.297926	-0.294236
Clostridium_XlVa	-3.46016	5.14874	3.87996	3.08792	-0.892288	1.73588	0.135074	1.95266	-3.51104	0.747195
Elusimicrobium	-1.54325	-2.84353	-2.02187	0.67846	-1.01599	-0.303836	-0.535291	-0.486669	0.942105	1.04916
Sphingobium	-0.945641	-0.994282	0.160654	-1.03048	1.81637	2.377	0.612152	-0.259247	2.58309	0.098174
alzheimers:I do not have this condition	16.7986	0.598636	6.65532	-0.531407	-5.14614	-4.07699	-3.44694	-4.16749	-1.76804	2.71901
unclassfied_f:Microbacteriaceae	-1.47371	-3.39913	-0.541437	-1.29559	0.0900034	-1.24226	0.271488	0.022071	-0.664154	-0.621511
level_of_education:Bachelor's degree	1.6413	-0.202192	0.35665	2.54292	0.565028	0.302429	-1.52085	-1.01293	0.844624	-1.56755
Syntrophomonas	-0.843215	-3.36296	-2.48699	1.00084	-0.391229	0.381089	-1.12375	-0.485547	0.196158	0.856226
Kocuria	-2.69872	-3.53668	-1.51519	-0.296554	-0.534246	-0.266303	-0.0131335	0.0178024	-0.0721227	-0.0438052
Thauera	-2.19382	-3.62374	-2.20489	0.562775	0.417077	-0.0276662	-0.117835	0.0564434	-0.644651	-0.117087
Pseudoflavonifractor	-4.48214	8.71916	-1.70638	5.14854	-0.940715	-2.63756	2.13036	-0.55868	-0.245364	-1.49985
Gp6	-1.44142	-3.39201	-1.3941	-0.346765	-0.456569	-0.0213288	0.213734	-0.217864	0.442618	0.624632
whole_eggs:Occasionally (1-2 times/week)	7.75496	0.249797	3.13695	-0.338137	-2.15503	-0.927007	0.508183	0.9119	2.37429	2.95874
kidney_disease:Not provided	-7.8533	18.541	-3.52332	-5.35733	-1.76075	0.0528289	-1.05885	-0.0022707	-0.300245	0.391477
teethbrushing_frequency:Regularly (3-5 times/week)	-1.24915	2.69143	1.88099	0.277471	1.35403	1.91961	-2.43851	0.447232	-0.0438138	-1.0682
Ruminococcus2	-3.42188	2.59405	3.23539	3.68199	-0.905407	1.03895	0.464427	0.767729	-2.59816	-2.12339
country_residence:Serbia	-2.65441	-3.93737	-1.64979	-0.0890094	-0.519463	-0.23853	-0.0109153	0.0476361	-0.170441	-0.0225542
smoking_frequency:Not provided	-0.0584271	0.168069	2.94618	-0.62451	-0.988036	8.54279	1.86576	-5.99903	1.56112	-1.1294
unclassfied_f:Clostridiales_Incertae_Sedis_XIII	17.175	0.844714	-5.13649	0.749194	-5.03586	5.88858	-0.268977	2.53636	1.79441	0.411098
unclassfied_f:Staphylococcaceae	-1.79568	-2.77839	-1.69402	-0.628163	0.201558	-0.585065	1.58778	0.0741038	-0.206417	0.987289
collection_month:February	5.81518	0.907213	1.53908	0.409605	-0.105128	2.94561	-2.18004	1.60807	3.29153	-0.493777
sibo:Diagnosed by a medical professional (doctor, physician assistant)	-3.1044	1.65063	3.37312	4.3786	-0.526349	0.541975	1.42271	0.249852	-1.59048	1.13383
Clostridium_XI	-2.58971	-2.02454	0.340619	0.925085	0.3077	0.130372	0.504071	1.24505	-0.655035	0.903704
Fusobacterium	-2.23215	-1.62021	1.82001	0.779728	0.540594	0.514879	-1.0585	0.414561	-2.01612	0.0469792
Aquabacterium	-1.98798	-2.87333	0.337297	-1.56769	1.33084	0.77206	-0.336097	-0.258905	0.693073	0.274475
country_residence:Thailand	-2.65441	-3.93737	-1.64979	-0.0890094	-0.519463	-0.23853	-0.0109153	0.0476361	-0.170441	-0.0225542
ibd:I do not have this condition	6.53737	5.08214	-1.52334	-0.372771	2.50929	-2.99675	1.58497	5.01691	-2.17505	-0.697749
artificial_sweeteners:Rarely (a few times/month)	-0.991373	-0.543679	1.25269	-0.37986	0.758029	-1.18195	-2.33406	1.48467	1.28547	0.665515
Achromobacter	-1.85537	-2.31253	-0.310183	0.832974	1.05803	-0.955897	-0.0506053	-0.383791	0.259492	0.203739
Niabella	-2.65441	-3.93737	-1.64979	-0.0890094	-0.519463	-0.23853	-0.0109153	0.0476361	-0.170441	-0.0225542
Nitrosomonas	-2.65441	-3.93737	-1.64979	-0.0890094	-0.519463	-0.23853	-0.0109153	0.0476361	-0.170441	-0.0225542
country_residence:Hong Kong	-2.10035	-2.45945	-1.53361	0.935207	0.224525	-0.72965	0.816836	0.185614	0.688604	-0.954147
Aequorivita	-2.74943	-3.58298	-0.903576	-0.268897	0.038486	0.396692	-0.70466	0.0459811	0.271509	-0.800157
Obesumbacterium	-1.56387	-3.05289	-1.26992	-1.23903	-0.637064	0.117449	-0.143942	-0.223806	-0.173927	-0.108175
sugary_sweets_frequency:Occasionally (1-2 times/week)	4.16169	-0.497774	7.02892	0.621588	0.081193	-0.51708	0.0650748	0.87226	-2.61083	1.22126
Bifidobacterium	1.66552	2.03771	11.9075	-7.20043	5.76903	2.8516	-2.57929	1.96458	-1.75869	-2.11677
Plesiomonas	-2.65441	-3.93737	-1.64979	-0.0890094	-0.519463	-0.23853	-0.0109153	0.0476361	-0.170441	-0.0225542
Exiguobacterium	-2.65441	-3.93737	-1.64979	-0.0890094	-0.519463	-0.23853	-0.0109153	0.0476361	-0.170441	-0.0225542
country_residence:Italy	-1.39546	-3.38603	-0.614222	-0.864899	0.740349	-0.101451	-0.217521	-0.624649	1.05993	-0.482429
non_food_allergies_unspecified	6.61325	2.79262	5.52457	-7.81066	0.510486	0.223055	-0.439347	2.21676	-1.88668	-4.44917
salted_snacks_frequency:Never	9.28622	3.21904	-2.6247	1.73888	1.41968	-1.75816	-1.33049	-3.3303	-2.8097	-3.22021
unclassfied_f:Acidaminococcaceae	16.8476	0.952006	-4.67904	0.326406	-0.897843	4.53863	2.07638	2.53529	1.80666	0.566922
age_cat:baby	-2.61477	-3.92741	-1.54517	-0.114448	-0.512037	-0.315365	-0.0614116	0.0775138	-0.162098	-0.081574
drinking_water_source:Well	1.58249	2.67703	-0.97371	1.3328	1.9671	0.377845	0.363446	0.510052	-0.6954	-0.846767
country_residence:Saudi Arabia	-1.29087	-3.59444	-2.37691	0.108716	-0.354936	0.807228	0.765791	1.0576	0.33875	-0.893501
Porphyromonas	4.29913	-1.30156	4.92686	-6.12182	1.70848	0.539101	1.40393	-0.39956	1.17663	-0.299279
Verrucosispora	-2.65441	-3.93737	-1.64979	-0.0890094	-0.519463	-0.23853	-0.0109153	0.0476361	-0.170441	-0.0225542
bowel_movement_frequency:Two	1.8779	0.192258	7.67425	1.41188	0.617307	-0.791439	-1.65563	3.61244	0.741411	-1.70174
contraceptive:Yes, I use an injected contraceptive (DMPA)	-1.12234	-1.96488	-0.387629	0.275101	-0.0239005	-1.22863	-0.326373	0.843029	-0.321941	0.194957
country_residence:Germany	-1.30933	0.133169	0.240265	1.57136	1.80912	-0.307687	-1.68894	-1.3331	3.40386	-1.08322
Holdemania	-8.35848	21.5098	7.72333	10.424	-4.28681	-0.840183	4.83483	-1.16664	2.80652	-0.723195
milk_cheese_frequency:Rarely (less than once/week)	-0.596528	0.448737	2.74538	1.13383	1.16372	-0.0648374	-2.60015	-1.25524	1.14477	-0.0150498
Bilophila	-6.01413	11.2122	3.78839	6.6011	-2.69501	-0.627306	4.88814	-0.996138	2.40156	-3.9894
exercise_location:Both	4.77674	3.78401	-0.225608	0.615363	-0.168568	-0.62349	1.4637	0.538258	-1.84774	0.502296
country:Switzerland	1.34961	-1.71916	-0.671444	1.31633	-0.226549	0.889375	-1.51295	-1.54014	0.274965	0.223935
Cerasicoccus	-1.33446	-3.68853	-1.7663	0.0149924	-1.35177	-0.350967	-0.7536	0.271775	0.021617	0.523587
Pigmentiphaga	-1.74239	-3.78482	-1.23454	-0.765135	-1.02235	-0.209126	0.112173	0.195811	-0.208507	-0.579896
Saccharibacteria_genera_incertae_sedis	-2.75743	-3.64041	-1.37885	-0.226091	-0.466125	0.158476	-0.27081	0.0201466	-0.435433	0.058683
collection_month:September	0.993305	1.37784	1.95473	-0.742159	-1.2329	-0.923136	2.86951	0.436782	-0.512881	1.48697
sleep_duration:7-8 hours	4.23381	2.70881	-1.65457	2.01394	3.48108	-1.41173	0.263424	-1.89175	0.25897	-4.2153
country_residence:Australia	1.03054	0.23336	-0.569233	-1.79137	-0.57688	1.21013	-1.05919	-0.919906	1.97697	-0.0038042
Nosocomiicoccus	-1.50952	-2.71251	-2.35773	0.35411	2.27634	0.196778	-0.15527	-0.911585	-0.415721	1.66689
country_residence:Croatia	-2.82487	-3.13321	-1.83003	-0.436542	-0.161304	-0.331293	-0.252064	-0.34685	0.36842	0.0899995
Eoetvoesia	-2.65441	-3.93737	-1.64979	-0.0890094	-0.519463	-0.23853	-0.0109153	0.0476361	-0.170441	-0.0225542
Vibrio	-1.8949	-3.82318	-1.59383	-0.34158	-1.02281	-0.0485676	0.123184	-0.0714973	-0.418702	0.29685
unclassfied_f:Veillonellaceae	6.57674	-1.36382	2.95985	-5.18075	-1.88225	-0.670428	2.54918	0.319835	0.0232821	-2.81056
Brucella	-2.39665	-2.5684	-0.661372	-1.06412	0.143594	0.353563	-0.0993193	-0.0687417	0.189089	-0.911929
Senegalimassilia	8.2083	-0.561164	-0.0609411	-2.92922	-0.985949	1.38526	-0.54231	0.471754	-0.327944	0.862968
Sphingosinicella	-2.65441	-3.93737	-1.64979	-0.0890094	-0.519463	-0.23853	-0.0109153	0.0476361	-0.170441	-0.0225542
specialized_diet_exclude_refined_sugars	-0.691097	1.53506	-1.43312	2.94498	2.3162	-1.50918	-1.51986	-2.39462	0.507286	-4.32555
Acetobacter	-0.888702	-3.59348	-2.02091	-0.456153	-0.921926	0.746352	1.11941	1.23121	0.653708	-0.962603
Deinococcus	-1.93781	-3.10293	0.605066	-1.26272	0.845485	0.698009	0.401856	-0.0127725	0.389797	-0.585152
meat_eggs_frequency:Daily	2.94762	1.15902	0.353452	3.5969	5.81604	-0.561224	-2.5	-0.774048	-1.44337	-0.568651
weight_change:Decreased more than 10 pounds	-3.45691	6.16713	2.10486	2.30151	1.33184	1.03979	-1.59064	-0.974748	-0.849251	-0.753727
Alloiococcus	-0.892893	-3.56295	-1.44214	-0.0343719	-1.56914	-0.300861	-1.11226	0.745882	-0.159922	0.829868
Trichococcus	-2.65441	-3.93737	-1.64979	-0.0890094	-0.519463	-0.23853	-0.0109153	0.0476361	-0.170441	-0.0225542
Niastella	-2.65441	-3.93737	-1.64979	-0.0890094	-0.519463	-0.23853	-0.0109153	0.0476361	-0.170441	-0.0225542
red_meat_frequency:Regularly (3-5 times/week)	4.39942	0.626123	1.53101	1.61356	1.857	-1.90618	0.788843	-3.01849	-2.12343	-1.70561
Kineosporia	-2.76514	-3.60978	-1.26946	-0.24851	0.0362217	-0.0287203	-0.338642	-0.0204348	0.216177	0.163184
sugar_sweetened_drink_frequency:Occasionally (1-2 times/week)	-1.94058	0.668982	3.50287	0.538221	0.389435	2.14434	-1.59666	2.382	0.657208	0.602231
Acidovorax	-2.03469	-2.38951	-0.886655	-0.639001	2.6437	1.11516	0.37892	-0.69726	0.667506	0.925187
country_residence:Belgium	-1.41549	-3.5925	-1.32806	-0.135189	-1.03329	0.012434	-1.12869	0.485309	0.13361	-0.0631281
Brevibacillus	-2.82183	-2.6037	0.297598	0.419371	-0.879382	-0.271928	-0.434752	1.19565	1.03128	0.224425
poultry_frequency:Rarely (less than once/week)	5.53343	0.0548932	2.1851	1.03184	-1.77837	0.665793	-0.64903	-1.67539	-1.98351	1.96218
Eggerthella	-4.882	5.33892	9.60562	4.0653	-1.49297	4.17699	-0.320623	4.86704	-5.09095	2.56209
unclassfied_f:"Rikenellaceae"	2.33463	-2.47317	-2.26215	1.21528	-1.32742	1.01748	-1.67991	-0.101475	-0.657285	0.0799852
sibo:Self-diagnosed	-0.378662	0.0809989	0.787611	4.09369	1.65767	0.150965	-1.3704	-1.18377	-0.523328	-1.54971
Asaia	-2.10408	-3.55953	-1.29581	-0.19482	1.60188	0.00041951	0.555491	-1.09103	0.497674	0.800414
bowel_movement_frequency:Not provided	-6.79474	15.0992	-3.54568	-5.45504	-0.902822	0.0506525	-2.12724	-0.00607686	-0.614031	-0.463098
cat	1.68141	2.9752	0.688269	1.89434	1.83949	0.199188	2.23983	0.0354984	-0.749262	-1.8835
country_residence:Switzerland	-0.104273	-2.41357	-0.0177814	1.0175	0.153106	0.0777235	-0.911935	-0.71141	1.12822	-0.0888192
Rubrobacter	-2.64178	-3.9336	-1.61208	-0.117129	-0.519544	-0.141446	0.0209383	-0.0117906	-0.141597	-0.0839875
Cesiribacter	-2.87886	-3.23485	-1.32316	-0.169509	0.0435245	0.0267995	0.161647	-0.387412	0.291798	0.907918
Sphingopyxis	-2.54986	-3.44564	-1.26857	0.160178	-0.227836	-0.151951	-0.483871	0.0798145	-0.617006	0.043895
Ruminococcus	18.5722	6.72937	0.873063	-7.2339	12.8865	1.63056	3.90632	-2.36828	2.20614	1.13008
Herminiimonas	-2.61903	-3.65157	-1.70669	-0.0115483	-0.404348	-0.308902	-0.0979195	0.153041	-0.261846	0.00747053
Methylobacillus	-1.85684	-2.41751	-2.05368	-0.318611	-0.378945	-0.310681	0.0365905	0.46673	0.0320822	-0.149437
country:Belgium	-1.15362	-2.73168	0.592804	-1.39044	0.888546	-0.0635081	-2.22556	0.57112	1.72749	-0.73663
Ulvibacter	-2.65441	-3.93737	-1.64979	-0.0890094	-0.519463	-0.23853	-0.0109153	0.0476361	-0.170441	-0.0225542
bowel_movement_frequency:Less than one	6.89759	2.40224	-3.64525	4.12923	-0.579868	1.25449	-0.623028	1.17645	1.79164	3.50537
country:United Kingdom	23.6502	1.58765	2.19595	-6.65942	-1.39672	-0.21089	6.45371	0.119192	1.14519	-1.61256
olive_oil:Not provided	-7.95621	18.8048	-3.94785	-4.69136	-2.17222	-0.829504	-0.540606	-0.418055	0.025382	0.351396
country:Israel	-2.61436	-3.92809	-1.60975	-0.0879013	-0.537568	-0.300377	-0.0546635	0.0454535	-0.119499	-0.0453848
bowel_movement_quality:I tend to have normal formed stool	10.8779	1.63654	0.780355	-1.37811	2.63075	-1.06223	3.34732	-3.39521	0.116911	7.33318
cardiovascular_disease:Self-diagnosed	-0.162852	-3.07839	-2.4924	-0.260676	-0.601992	1.01109	1.873	1.89819	1.0609	-1.02074
Victivallis	10.1138	-0.645034	-4.7321	1.96472	-3.85402	3.47887	-2.46961	1.05648	1.58568	2.329
seafood_frequency:Rarely (less than once/week)	1.4864	-0.198021	5.83954	0.550878	-0.236916	0.28573	0.178655	0.158743	-2.37429	-1.39389
ibd:Diagnosed by a medical professional (doctor, physician assistant)	-2.25796	1.11188	5.85527	2.01664	3.00365	3.01727	-1.17292	-1.47283	-0.0442428	1.60874
exercise_frequency:Daily	6.69636	1.39463	-0.204843	-1.65144	-0.177659	1.05098	-2.043	3.01871	-1.32676	-0.0797192
level_of_education:Associate's degree	-0.11442	1.54424	2.82563	2.64862	-0.424791	-0.445661	0.260348	2.73139	1.24947	0.483891
Terribacillus	-1.2412	-3.20949	-1.21793	-1.83909	0.728749	-0.216355	1.41795	1.12212	0.832636	-1.21206
acid_reflux:Diagnosed by a medical professional (doctor, physician assistant)	-0.574419	0.162898	4.14092	0.126551	-0.617919	-1.24668	-1.39687	-1.92245	1.05532	-2.03479
Starkeya	-2.65287	-3.93535	-1.64621	-0.0858988	-0.514385	-0.240691	-0.00942766	0.0448713	-0.169918	-0.0186021
pool_frequency:Rarely (a few times/month)	-0.453183	1.83017	1.73224	-1.21726	-0.750221	-2.92745	2.37263	1.23981	2.67542	-0.0142858
cdiff:I do not have this condition	17.7691	0.637041	5.00984	-1.16502	-5.51347	-4.04593	-2.14976	-2.69377	-1.75055	2.12874
unclassfied_f:Pseudonocardiaceae	-2.64178	-3.9336	-1.61208	-0.117129	-0.519544	-0.141446	0.0209383	-0.0117906	-0.141597	-0.0839875
Flavonifractor	-8.39718	17.5085	12.6696	10.303	-6.28373	2.30314	6.68413	2.77842	-0.645884	0.763008
diet_type:Not provided	-0.75795	2.36556	5.25159	0.246007	-2.64868	9.01531	2.79433	-4.1329	0.0549821	-1.38243
country:Croatia	-2.82573	-3.13225	-1.82865	-0.442188	-0.160686	-0.328916	-0.253162	-0.347335	0.370669	0.0944332
breastmilk_formula_ensure:Not provided	-7.68199	17.8996	-3.5307	-5.30688	-1.57683	-0.289253	-1.41247	-0.16795	0.209669	-0.533921
kidney_disease:I do not have this condition	17.1288	0.41747	4.84699	-1.44581	-5.0924	-3.42652	-2.99028	-3.92016	-0.616032	1.81055
collection_month:June	2.77099	0.391531	0.662914	-2.07464	0.808141	-1.78688	0.755047	0.37153	0.72488	0.889046
country:China	-3.07096	-2.61287	-0.647004	-0.0732653	-1.41564	0.601065	-0.0811677	-0.165398	-1.33024	0.0115365
Dolosicoccus	-2.65441	-3.93737	-1.64979	-0.0890094	-0.519463	-0.23853	-0.0109153	0.0476361	-0.170441	-0.0225542
collection_month:November	-1.40738	0.717619	0.19003	2.29244	-0.0903186	0.384022	0.331537	-1.40995	0.122145	0.101699
Trueperella	-1.98421	-2.57816	-2.05018	1.8366	0.420046	-0.424181	0.280855	0.106854	0.143887	-0.167552
smoking_frequency:Daily	-1.99612	0.336629	0.71234	1.73205	-1.38914	0.198375	0.411073	0.642739	0.841099	-0.949603
Marvinbryantia	-3.02167	-2.82301	-1.4741	-0.16892	-0.876513	0.110765	0.34242	0.481134	-0.878929	0.351412
Bacillus	-1.61242	2.1727	-0.71719	1.95545	2.68409	0.457792	2.13766	-0.152907	0.801779	0.452634
bmi_cat:Not provided	-2.61365	4.20774	1.93874	0.210962	-0.540298	1.50375	-0.271696	-2.98479	2.46852	0.379922
Mycobacterium	-1.55033	-3.46464	-1.59497	-0.399027	-0.957002	-0.411483	0.00739154	0.22195	-0.259126	0.265918
pool_frequency:Daily	-0.887496	-0.0485932	0.897151	1.68909	0.700192	0.982701	-0.91911	0.087522	0.414463	0.0854728
chickenpox:false	-2.50652	3.54051	8.38116	-4.00831	5.05889	5.59806	-3.32987	2.24592	0.210779	3.3132
alzheimers:Diagnosed by an alternative medicine practitioner	-1.42112	-3.55464	-2.35679	0.482567	-0.0791808	1.03648	0.280805	0.112368	-0.572447	-0.91329
age_cat:30s	-0.107181	3.80057	5.93085	-2.15803	2.50277	-1.39306	3.91152	-3.06266	-1.19563	-3.14581
Armatimonas/Armatimonadetes_gp1	-2.64178	-3.9336	-1.61208	-0.117129	-0.519544	-0.141446	0.0209383	-0.0117906	-0.141597	-0.0839875
Neorhizobium	-2.74508	-3.00585	-1.61894	-0.0648747	-0.511407	-0.782469	0.286519	0.130207	0.455579	0.057359
sleep_duration:Not provided	-1.79559	0.0291186	2.63001	0.16027	-2.19616	4.58683	1.17305	-3.95009	0.405603	-1.35627
Taibaiella	-3.0173	-2.50208	-2.07004	-0.09297	-0.754782	-1.31271	0.183162	-0.196237	0.829731	-0.354604
drinking_water_source:Filtered	-2.81844	6.72026	-1.51811	2.95835	1.39642	-3.09704	-0.466353	-1.20119	1.4462	-1.70709
unclassfied_f:Dermabacteraceae	-1.8765	-3.72105	-1.22747	-0.663004	-0.658606	-0.340329	0.0903131	0.274459	-0.51357	-0.0890884
Romboutsia	6.04818	-0.384458	7.07053	-8.53607	4.48599	-1.62944	1.11534	0.583694	0.916956	-4.1009
Brachyspira	-1.37181	-3.43829	-1.13266	-1.22765	-0.825482	0.186957	0.0678353	-0.0109159	-0.0241712	-0.0788814
consume_animal_products_abx:Not provided	-7.65179	17.7023	-3.79861	-4.83381	-1.9677	-0.77381	-0.775717	0.279235	-0.645636	0.517677
Luteimonas	-2.53125	-3.27843	-1.93889	-0.0670256	0.185482	-0.0116878	-0.57774	0.157058	-0.727437	-0.0571109
salted_snacks_frequency:Occasionally (1-2 times/week)	0.797338	-0.485119	5.04724	1.69345	2.18221	0.615308	-2.45788	0.990505	-0.708991	1.61497
high_fat_red_meat_frequency:Daily	-0.303611	2.84953	-2.96779	0.566506	2.4031	-1.48458	-2.03144	-2.7075	0.92394	-0.915977
country_residence:Norway	-1.82912	-3.38942	-0.566785	-0.831192	0.0696138	-1.19595	1.13576	-0.585463	-0.940839	-0.645507
Nubsella	-2.65441	-3.93737	-1.64979	-0.0890094	-0.519463	-0.23853	-0.0109153	0.0476361	-0.170441	-0.0225542
Oxalobacter	12.0625	3.33101	-7.0085	2.62023	4.57086	3.21678	1.82904	1.53658	-0.584559	0.865184
economic_region:Southeast	-4.7179	7.63496	3.08293	3.94763	-1.4896	-2.0079	2.28974	4.3669	-1.39741	1.73564
unclassfied_f:Erysipelotrichaceae	-4.16212	2.32896	3.73176	4.2376	-2.20967	0.520677	1.31955	2.39643	-2.94033	0.0916143
unclassfied_f:Nocardioidaceae	-1.19615	-3.6521	-1.96666	0.0891497	-1.45211	0.0694083	-0.284112	0.0897068	0.480703	0.896952
allergic_to_tree_nuts	-1.32059	1.01531	3.74395	3.11457	0.356162	2.06406	0.239872	-0.665966	-0.745827	2.08605
unclassfied_f:Cytophagaceae	-2.22047	-3.8953	-1.47318	-0.40467	-0.7198	-0.326008	0.00124554	0.196024	-0.268584	-0.229357
Lysobacter	-2.24368	-2.5059	-1.5732	-0.468191	-0.430238	-2.18156	0.688224	-1.15845	0.0663384	-0.597551
ibs:Not provided	-7.84388	18.6217	-3.77204	-5.37075	-1.44984	-0.372498	-0.869079	-0.474294	0.098933	0.75176
specialized_diet_i_do_not_eat_a_specialized_diet	-0.0263419	-1.10921	3.49214	-1.28402	0.34528	-0.993681	-2.4736	1.35401	0.116047	-0.576107
Patulibacter	-2.22942	-3.85159	-0.881164	-0.759817	0.395765	0.111079	0.60534	-0.930762	0.1134	-0.329584
deodorant_use:I use deodorant	-0.0502223	2.35911	0.744052	1.97339	0.329618	-1.92764	0.399575	1.19584	1.5945	-0.052509
Thermicanus	-2.65902	-3.37113	-0.444765	-0.468659	-0.0531239	0.527586	-0.511312	-0.460372	0.692462	-0.427638
lactose	-3.31498	3.78435	3.29006	1.56116	-0.202783	0.345047	-0.759204	1.16313	-0.393904	1.4219
Parabacteroides	-6.49455	16.1364	1.38041	7.06288	-1.83932	-4.85415	4.45886	0.601949	2.55424	0.967642
Paenochrobactrum	-2.65166	-3.73149	-1.01023	-0.310387	0.167161	-0.0329506	-0.59834	-0.321957	0.615638	-0.195086
red_meat_frequency:Never	4.48678	-0.750827	3.5903	-0.747228	-0.541859	-3.80901	0.448178	0.0661078	-1.45173	-0.285099
Acetobacterium	-1.85576	-3.82744	-1.4127	-0.599498	-0.838218	-0.179988	0.268129	0.0529667	-0.49507	-0.108961
flu_vaccine_date:Week	-2.49793	-0.16781	0.934974	2.18881	0.524654	0.35642	-1.43234	0.969351	-1.45471	0.760218
fungal_overgrowth:Diagnosed by an alternative medicine practitioner	1.44501	3.10294	-1.38219	2.37588	1.11933	1.29522	0.275195	-1.86041	0.800859	0.412026
Phenylobacterium	-2.5311	-3.8258	-1.48917	-0.144142	-0.445297	-0.00310676	0.012809	0.0073683	-0.0847126	-0.212759
Bacillariophyta	-2.6536	-3.8747	-1.68049	-0.156392	-0.51643	-0.24437	-0.00749221	0.0693617	-0.186742	-0.0131563
seafood_frequency:Not provided	-7.94504	18.3704	-3.6987	-5.25076	-2.0438	-0.547566	-0.965165	-0.410362	-0.1425	0.194254
Nitrosospira	-1.57249	-3.67683	-2.10742	-0.15521	0.178373	0.332	1.21772	1.16522	-0.0611975	-0.537744
Negativicoccus	-1.39395	-0.832568	4.72303	-4.34268	2.60546	0.865041	-2.05944	0.451874	0.491987	-2.86556
flossing_frequency:Never	1.27265	-0.0194319	6.93297	-4.18168	4.86028	-1.43181	1.47206	-2.04298	-1.08224	-1.57704
vivid_dreams:Occasionally (1-2 times/week)	-0.557496	-0.49907	0.238147	0.929579	0.643172	-1.23359	-2.26138	0.0552942	1.76899	-1.08238
Megasphaera	-3.42506	-0.395658	3.52162	2.23014	-1.23447	1.21817	-0.414953	3.03922	-1.92314	1.29356
Flaviflexus	-2.58744	-3.9189	-1.46176	-0.139491	-0.482785	-0.367456	-0.115275	0.148176	-0.13382	-0.126765
vivid_dreams:Never	5.20957	-0.19797	3.33374	0.839366	-3.74551	-0.210574	-4.10723	0.383133	-0.478329	0.129854
Clostridium_III	0.767143	-2.7557	-2.95207	0.565211	-0.452241	1.86601	0.0847242	0.596038	0.160889	-0.627032
subset_antibiotic_history	20.8393	5.96451	-4.05963	-2.6131	4.8955	0.97579	3.10892	3.63277	-2.27357	-0.520161
country_residence:Denmark	-2.55088	-2.8096	-0.828177	-1.04287	-0.468771	0.719757	0.742124	-0.502468	-0.982564	-0.60258
probiotic_frequency:Daily	3.15594	2.17137	2.84546	2.65332	1.56417	-2.13037	-0.392453	-3.93045	-1.30806	-1.89051
Campylobacter	3.82099	-1.87438	2.3347	-5.46707	-0.521729	-0.12432	1.0326	0.869239	-0.657179	-1.40931
country_residence:Puerto Rico	-3.02968	-2.90964	-1.40279	0.14943	-0.969082	-0.456445	0.758225	0.518332	-0.354312	0.529375
bmi_cat:Obese	-3.42998	2.97678	3.53331	2.36103	-0.860014	0.0624556	2.02965	2.22129	2.54147	0.15518
one_liter_of_water_a_day_frequency:Occasionally (1-2 times/week)	0.919259	-0.181117	1.51574	-0.254372	-0.267006	0.743795	-0.88973	0.384822	2.00521	0.575618
gluten:No	8.50577	1.4058	6.96712	-4.16467	0.271395	-3.32849	0.511755	6.18596	-0.981895	1.47878
Butyrivibrio	12.0131	-0.631401	-3.49223	-0.00683466	-5.66904	3.00264	-1.33291	1.45209	2.21392	2.07196
Nitrosopumilus	0.428527	-3.15882	-3.04557	0.491418	-0.78172	1.9429	0.725484	1.1889	1.061	-0.667991
allergic_to_shellfish	0.175273	0.00607695	3.46602	0.474235	1.97975	0.955071	-1.18851	-2.0921	-0.0837605	-0.723784
Coprococcus	24.3275	2.93133	-0.420734	-6.35827	1.95939	1.54207	7.51015	2.13502	-1.13768	-1.70595
ibd:Self-diagnosed	-0.320481	0.177691	1.08407	2.56748	-0.156042	-0.758147	-0.985489	-0.92592	0.532108	1.40558
livingwith:Not provided	-0.840224	0.889952	1.96146	-1.6931	-2.07886	4.99076	1.17065	-1.98252	0.319956	-1.51936
country_residence:Tanzania, United Republic of	-2.5112	-3.7738	-1.03762	-0.238293	0.623548	0.0126329	0.00955614	-0.51421	0.802639	1.5319
ready_to_eat_meals_frequency:Occasionally (1-2 times/week)	-0.24171	-0.291882	6.35544	-1.00168	1.68073	0.306557	-1.28208	1.76274	1.74793	0.553767
thyroid:Diagnosed by a medical professional (doctor, physician assistant)	0.639667	2.31813	-1.09956	2.05425	1.6961	-1.84826	0.43981	-2.25374	-0.375393	0.645328
Advenella	-2.74747	-3.70373	-1.56035	-0.221599	-0.651147	0.031797	0.123559	-0.160581	-0.0527573	0.0952964
last_move:Within the past 6 months	0.377878	0.143702	5.49902	0.400268	2.31707	-0.167412	1.27675	-1.33645	-3.06811	-0.603165
Mesorhizobium	-2.65441	-3.93737	-1.64979	-0.0890094	-0.519463	-0.23853	-0.0109153	0.0476361	-0.170441	-0.0225542
skin_condition:Not provided	-4.77049	6.08717	1.62845	-2.01669	-1.7475	4.25425	0.671991	-0.685249	-1.37493	0.0894945
country:United States Minor Outlying Islands	-2.65441	-3.93737	-1.64979	-0.0890094	-0.519463	-0.23853	-0.0109153	0.0476361	-0.170441	-0.0225542
Geodermatophilus	-2.64178	-3.9336	-1.61208	-0.117129	-0.519544	-0.141446	0.0209383	-0.0117906	-0.141597	-0.0839875
sleep_duration:Less than 5 hours	-1.0682	1.517	-0.880699	-0.102896	-0.622471	-0.915661	0.385482	0.899657	-0.303299	0.472848
Xanthomonas	1.1961	-1.62245	-0.329605	-1.29356	4.08778	2.56403	1.78582	0.619664	1.75778	1.0034
alcohol_frequency:Daily	2.89754	2.607	-1.01945	4.05436	-0.0081409	-3.37314	-2.2051	-0.609295	1.16207	-2.22127
Gluconobacter	-2.65441	-3.93737	-1.64979	-0.0890094	-0.519463	-0.23853	-0.0109153	0.0476361	-0.170441	-0.0225542
Acetanaerobacterium	20.4491	6.9074	-10.4685	3.21246	0.453334	6.75041	-0.900894	3.453	-2.3914	0.179783
pregnant:Not provided	-5.21154	7.27435	1.15527	-4.80345	0.948807	2.42036	-2.46469	1.27086	1.13993	-1.3815
Ewingella	0.723301	-0.628098	-1.47111	-2.02914	4.16746	0.0322539	1.99519	-1.30043	-2.88485	0.986242
pool_frequency:Never	0.320796	5.02469	-0.482787	1.83666	1.51796	1.3144	-3.4354	-0.31604	-2.37143	-1.59946
Morganella	-2.40995	-3.70341	-0.624428	-0.62214	0.40491	-0.426568	-0.97466	-0.0233936	1.27786	-0.131145
add_adhd:I do not have this condition	18.0167	0.709685	4.92512	-1.48056	-4.77316	-2.67477	-1.73569	-3.70475	-1.07558	3.23597
Slackia	8.70748	-0.422668	-0.881081	-3.00834	-0.31541	1.09413	2.83013	0.696359	-0.459346	-0.868359
Streptophyta	-2.58825	-2.86833	0.386471	-1.37004	0.836021	0.73108	-0.493034	0.994692	-0.0827435	-0.300763
Caldicellulosiruptor	-1.32495	-3.43941	-0.542705	-1.1026	-1.03723	-0.0492974	0.173742	0.91173	-0.886745	-0.784903
Hymenobacter	-1.42874	-2.85357	-0.645137	-1.25279	-0.737286	-1.90323	1.17507	-1.11188	-1.28452	-0.824727
liver_disease:Self-diagnosed	-2.74507	-3.12159	-0.200739	-0.534736	-0.532693	0.968652	-0.701792	-0.692516	0.380252	-0.988579
Phascolarctobacterium	-3.84575	8.19887	-0.501235	3.75523	0.608295	-6.04786	1.24887	-2.53437	4.46152	-2.23667
Leptotrichia	-1.98422	-3.47289	-0.604121	-1.31603	0.445296	-0.613845	0.312987	-0.124325	-0.0579018	-0.208729
country_residence:Finland	-2.65842	-3.91772	-1.6255	-0.0792297	-0.53615	-0.201426	-0.0252251	0.0330831	-0.155046	-0.0384538
fed_as_infant:Not sure	2.19129	-0.111314	1.91974	1.94941	1.60073	-2.22302	-1.06394	-0.907699	0.893627	0.325057
Clostridium_sensu_stricto	13.5342	0.53102	4.56522	-9.65622	1.68953	-1.33439	4.3745	1.02713	0.805376	-2.05746
deodorant_use:Not sure, but I use some form of deodorant/antiperspirant	0.827766	1.0419	2.73446	-2.10678	0.272534	1.2362	0.946163	-0.793177	2.1324	-1.9213
Tannerella	-1.21064	-3.70175	-0.597711	-1.17183	-0.255937	-1.33679	1.05631	-0.166456	-0.600213	-0.328263
skin_condition:I do not have this condition	1.17779	5.15701	-1.11944	-0.0711424	3.65996	-3.15443	-0.719026	0.587082	-1.33831	-2.14778
Halomonas	-2.50426	-3.18411	-1.35766	-0.489647	-0.776475	0.254259	-0.289984	0.274688	-0.0722548	-0.305572
Atopobium	-2.16735	-3.71367	-0.50607	-0.612298	0.280858	-0.491279	-0.520676	-0.80514	0.552334	-0.135978
Microvirgula	-2.43068	-3.7263	-1.24994	-0.226503	0.616373	-0.300636	-0.0576055	-0.591506	0.576816	0.909859
Virgibacillus	-2.52058	-3.72209	-0.684283	-0.224573	0.338593	-0.0963579	-0.728052	-0.776733	0.697749	0.277319
Catenibacterium	5.05873	-2.01535	1.32164	-4.54013	-2.55366	-1.86472	1.90659	-0.0169524	-1.64519	-1.36621
Erwinia	-2.75529	-2.93283	-2.21997	-0.0907224	-0.399958	-0.46146	-0.628854	-0.185447	-0.656444	-0.310333
sugar_sweetened_drink_frequency:Regularly (3-5 times/week)	-2.03843	0.882735	3.60232	1.21028	-2.22118	2.57473	1.84041	1.63096	-0.504269	-1.35017
Bradyrhizobium	-1.32406	-3.38241	-0.0178371	-1.01323	-0.300337	-1.44092	-0.249633	-0.50228	-1.37491	-0.444132
Mobilitalea	-2.65441	-3.93737	-1.64978	-0.089001	-0.519459	-0.23853	-0.0109218	0.0476345	-0.170435	-0.0225624
Rheinheimera	-2.74538	-3.46216	-1.13275	-0.908462	0.0784326	0.0893855	-0.713075	0.497936	0.188292	-0.450403
collection_month:August	-1.25925	0.578523	1.92323	0.86831	-0.792353	-1.00589	1.28327	1.18774	2.17237	-0.820462
country_residence:Brazil	-2.4779	-3.84108	-0.827748	-0.754963	0.637894	0.707423	0.129852	-0.671877	0.696475	-0.0246422
Scardovia	-2.3915	-3.87573	-1.10227	-0.419058	0.287862	0.251259	0.49064	-0.849612	0.288176	0.265221
cancer:I do not have this condition	7.96898	-0.80552	1.21874	1.41708	-3.23959	-1.15035	-5.63801	1.68848	2.13788	-1.15967
Variovorax	-1.89126	-2.83337	-1.32082	-0.547928	1.49797	-0.546062	1.56002	0.345204	1.39184	1.94963
unclassfied_f:Pseudomonadaceae	-1.92776	-2.92182	-1.82605	-0.404191	1.83593	-0.422444	0.372411	0.873335	0.0788175	0.930339
Escherichia/Shigella	-0.912989	1.91883	1.81491	0.483647	0.907079	-0.259674	1.22568	0.681786	1.4446	-0.0332606
smoking_frequency:Never	2.42759	4.11739	-0.64362	0.957764	2.44354	-1.81607	-3.79685	1.15359	-1.53225	1.89489
Aerococcus	-1.67433	-2.85349	0.141138	-1.12797	0.75812	0.61387	0.89846	-0.838822	0.347478	0.724525
cancer_treatment:Surgery only	-1.74007	1.36726	1.4479	3.43123	-1.09051	-1.65409	-1.55687	-0.106552	1.28855	-1.42487
Shinella	-1.74121	-0.740282	-2.21602	1.65223	0.955065	0.21576	0.137004	0.463022	-0.887614	2.29094
vitamin_d_supplement_frequency:Occasionally (1-2 times/week)	3.75995	0.513275	-0.710475	3.24636	1.01248	2.3571	-0.957622	0.0548359	-1.32183	0.271252
last_travel:I have not been outside of my country of residence in the past year.	-5.83706	12.1255	5.71531	5.88418	-1.75291	-0.926796	1.96985	4.02053	-1.53529	-1.14
specialized_diet_modified_paleo_diet	-0.268023	-0.276347	-1.55079	3.28787	1.14163	-0.921364	-1.33286	0.11133	1.70876	-1.17827
Providencia	-2.07785	-3.58747	-1.03466	-0.0904172	-0.630678	-0.497484	0.424565	0.141486	-0.494816	-0.119945
collection_season:Spring	-3.99458	9.27032	1.58881	4.34839	-0.525363	-0.094204	0.712335	-0.934594	-4.28741	-1.40804
red_meat_frequency:Rarely (less than once/week)	4.20242	-0.424739	3.97895	1.06647	0.586365	-0.822089	-0.472038	0.482105	-3.09869	-0.282937
vegetable_frequency:Rarely (less than once/week)	-3.05237	0.10848	1.35772	0.286146	-0.435757	0.67573	-0.241432	1.27189	-1.01802	-0.0773712
thyroid:Not provided	-7.66749	18.311	-3.90982	-5.42906	-1.26283	-0.638508	-1.3382	-0.20828	-0.0289412	-0.0750779
Phyllobacterium	-2.69652	-3.12337	-2.14701	-0.0306111	-0.290934	-0.422069	-0.616821	-0.248022	-0.470459	-0.303497
Pasteurella	-2.447	-3.87407	-0.870568	-0.19683	-0.200617	-0.280121	-0.653458	-0.468266	0.537248	-0.126183
cosmetics_frequency:Occasionally (1-2 times/week)	0.458693	1.00767	-0.6632	3.0131	-0.253813	-0.34491	0.998026	-0.0158845	-0.334403	-0.148832
Ensifer	-2.65447	-3.66965	-0.855885	-0.0857943	-0.228193	-0.0453709	-0.461525	0.527014	-0.297629	0.538993
country:Poland	-1.74888	-3.60254	-2.21132	0.585465	-0.205602	0.220941	-0.519114	-0.0252884	-0.10495	0.165389
unclassfied_f:Caulobacteraceae	-1.88332	-3.72144	-2.07744	0.140947	-0.36329	0.550656	0.259883	0.260142	-0.220119	-0.641484
unclassfied_f:Rhodocyclaceae	-1.93625	-3.51285	-1.52741	0.26906	1.60474	0.892334	0.0493473	-0.936694	0.136172	0.302476
roommates:None	16.5196	0.626661	3.3601	-1.1459	-3.02838	-2.43562	-0.55259	-2.37101	-1.46672	3.32252
unclassfied_f:Desulfovibrionaceae	0.866465	-3.3286	-1.27743	-1.02873	-1.29588	-0.783458	0.993813	-0.34873	0.10619	0.975283
Azonexus	-2.57249	-3.60806	-0.820372	-0.332298	0.102306	-0.0291969	-0.624416	-0.616147	0.531402	0.257091
antibiotic_history:Week	-3.65711	1.74347	3.11246	3.18067	-0.802313	1.92431	0.623775	0.606919	-2.23493	-0.543834
homecooked_meals_frequency:Daily	21.3783	2.3734	-1.20032	0.0648244	-2.74647	0.284369	0.107921	-0.843357	-0.0419454	-2.95972
Methylophaga	-2.65441	-3.93737	-1.64979	-0.0890094	-0.519463	-0.23853	-0.0109153	0.0476361	-0.170441	-0.0225542
Prosthecobacter	-2.65441	-3.93737	-1.64979	-0.0890094	-0.519463	-0.23853	-0.0109153	0.0476361	-0.170441	-0.0225542
unclassfied_f:"Saprospiraceae"	-1.42697	-3.61632	-2.18161	-0.132717	0.471574	0.414748	1.44621	1.19858	-0.237523	-0.339519
country:Finland	-2.70584	-2.85885	-2.48805	-0.278133	-0.0858087	-0.264838	-0.604298	-0.300095	-0.827759	0.0656311
ibd_diagnosis_refined:Microcolitis	-2.65441	-3.93737	-1.64979	-0.0890094	-0.519463	-0.23853	-0.0109153	0.0476361	-0.170441	-0.0225542
multivitamin	-4.40819	13.4583	2.88353	7.78792	-0.0313747	-0.334475	2.76151	0.277098	-3.24478	-2.17323
Methylophilus	-2.74562	-3.35835	-1.62495	0.279531	-0.49047	-0.570557	0.0708867	0.0265621	-0.136031	-0.269856
Rubritepida	-2.65441	-3.93737	-1.64979	-0.0890094	-0.519463	-0.23853	-0.0109153	0.0476361	-0.170441	-0.0225542
salted_snacks_frequency:Not provided	-7.93695	18.4955	-3.78061	-5.05825	-2.00963	-0.422386	-0.743678	-0.228645	-0.335766	0.532669
Microbacterium	-2.84533	-3.17454	-1.44583	0.456526	-0.738734	-0.566253	0.703051	-0.168081	-0.117547	-0.0929423
Haliangium	-2.65441	-3.93737	-1.64979	-0.0890094	-0.519463	-0.23853	-0.0109153	0.0476361	-0.170441	-0.0225542
homecooked_meals_frequency:Rarely (less than once/week)	-1.88427	1.03713	2.68741	1.27034	-0.77688	0.183544	-0.396089	0.799184	1.39478	1.73399
Rhizomicrobium	-2.65441	-3.93737	-1.64979	-0.0890094	-0.519463	-0.23853	-0.0109153	0.0476361	-0.170441	-0.0225542
probiotic_frequency:Regularly (3-5 times/week)	0.932502	0.499683	0.447545	3.81975	1.81578	-0.898748	-0.793359	-0.689583	2.00521	-2.28689
Myroides	-2.65441	-3.93737	-1.64979	-0.0890094	-0.519463	-0.23853	-0.0109153	0.0476361	-0.170441	-0.0225542
Rickettsia	-1.57857	-3.67814	-2.10498	-0.1536	0.176163	0.330423	1.21085	1.15466	-0.0646324	-0.532167
salted_snacks_frequency:Daily	-1.48992	-0.609054	4.00841	2.60145	-0.600149	1.33947	-0.895427	-0.285859	-2.33641	0.583171
acid_reflux:Diagnosed by an alternative medicine practitioner	-2.05286	-3.09119	-1.48209	-0.101182	1.83088	0.549919	-0.231311	-0.0712253	-0.18771	0.421674
Coprobacter	1.58773	3.21799	-4.1463	4.88516	0.419797	-0.439756	-1.32659	-1.67175	0.229845	-1.32055
Demequina	-2.65441	-3.93737	-1.64979	-0.0890094	-0.519463	-0.23853	-0.0109153	0.0476361	-0.170441	-0.0225542
Herbiconiux	-2.65441	-3.93737	-1.64979	-0.0890094	-0.519463	-0.23853	-0.0109153	0.0476361	-0.170441	-0.0225542
alcohol_types_spiritshard_alcohol	0.824053	-0.384392	2.98236	2.78168	-0.211262	-2.12515	1.71372	-1.0554	-1.45609	-0.930547
Nitrososphaera	3.25212	-2.83715	-0.557952	-1.94009	-2.11967	-0.832908	0.68815	-0.597194	-0.782837	0.173404
alcohol_frequency:Occasionally (1-2 times/week)	2.71514	2.12298	0.13726	-1.93268	-0.635817	-0.0519096	0.561947	-0.293449	2.89996	1.69219
race:Caucasian	16.9587	13.3014	-9.34078	5.7339	6.93619	-2.62199	1.48333	1.72168	1.78011	-0.39036
seafood_frequency:Never	0.116631	0.20808	6.29839	0.857495	0.400627	-0.787501	1.50323	-0.732958	-0.845926	-1.19769
level_of_education:Some college or technical school	-0.633172	1.97125	1.62272	0.131842	0.418257	-1.69633	-1.09252	2.22491	2.6147	-0.216607
sleep_duration:5-6 hours	-2.11987	1.82476	2.07182	1.02623	-0.607625	0.828234	0.714176	1.58887	1.44596	0.955067
country:Germany	-0.791873	1.00471	-0.448442	0.803682	1.81766	-0.131773	-2.00454	-1.07296	2.75365	-0.114871
Actinobaculum	-3.32765	-1.69993	-0.551915	-1.6234	-0.391871	0.857822	-0.477803	0.746684	0.677197	-1.28849
country:Malta	-0.826379	-3.63162	-1.7875	-0.325574	-1.88306	0.429771	0.118955	-0.121868	-0.0110314	0.960861
country_residence:Morocco	-1.54227	-3.74247	-1.7058	-0.0326039	-1.30836	-0.34228	-0.682794	0.304742	-0.0760937	0.381285
unclassfied_f:Opitutaceae	1.43429	-3.24746	-1.5388	-1.32259	-2.15824	-0.199344	0.776913	1.24	-0.337104	-0.244548
ibd:Diagnosed by an alternative medicine practitioner	-0.83876	-2.24729	-1.87534	-0.126317	1.28307	0.450045	0.455172	-0.787021	0.136262	1.89087
Moraxella	-1.17703	-3.20077	0.203796	-1.07908	0.734435	0.391123	1.40551	0.644182	-0.210418	-0.525307
Paraeggerthella	-2.85852	-3.01274	-0.155843	0.551724	-0.142651	0.590637	-0.659706	0.0570563	-1.18526	0.629528
teethbrushing_frequency:Never	-3.22675	-1.9823	-1.01057	-0.129301	-0.473003	-0.191943	0.54249	0.517183	0.586262	0.815489
cosmetics_frequency:Rarely (a few times/month)	2.75272	3.09594	-1.14726	0.457123	-0.819709	0.721538	-0.551198	0.454327	-0.954715	0.53612
Gp16	-1.22107	-3.73951	-1.51935	-0.578893	-1.39577	-0.221658	-0.0897427	0.299984	-0.321326	0.214256
age_cat:child	-1.94244	0.993244	7.26802	-2.0661	4.45919	2.78098	-2.55848	1.96895	-1.77684	2.12878
drinking_water_source:Not sure	0.518271	-0.588369	1.09796	-0.467042	0.621822	-0.288774	1.57072	-0.0644699	-0.451009	0.444013
drinks_per_session:3-4	-0.592187	-1.71644	1.88919	0.640913	-0.300835	-0.865375	-1.06395	-0.469152	-0.593356	-1.51119
frozen_dessert_frequency:Rarely (less than once/week)	9.04623	-0.63811	3.06953	-1.6131	-1.23312	-0.848735	-0.8472	-0.339552	1.49357	1.97321
Christensenella	0.648797	-0.231799	-1.81686	0.911825	-1.62296	-1.05904	-0.440316	0.261635	2.42943	0.963583
Oceanisphaera	-2.59471	-3.91727	-1.47863	-0.138654	-0.484846	-0.35795	-0.0979891	0.129929	-0.146825	-0.120245
sibo:I do not have this condition	18.7446	0.827252	5.71776	-2.31585	-3.60875	-3.01807	-2.39584	-2.56411	-0.123186	2.48356
Caldimonas	-2.90175	-2.47193	-1.28917	-0.27345	0.699517	-0.632869	-0.839832	-0.489807	1.51998	-0.169222
Streptomyces	1.81342	-2.72365	-1.65017	0.0282345	-1.48774	0.244248	0.481902	-0.606085	0.618503	2.23572
Cohnella	-2.04292	-3.80455	-1.38621	-0.687633	-0.0800027	-0.539244	1.11395	0.0584123	-0.132036	-0.161585
weight_change:Remained stable	11.063	3.44805	1.02749	-2.02216	1.79846	-2.36089	0.570903	1.13588	2.25378	-0.0115403
autoimmune:Self-diagnosed	-0.333847	-0.955055	1.14103	1.62644	-0.350181	-0.91085	-0.0633892	-1.94296	-1.35018	-1.117
fungal_overgrowth:Diagnosed by a medical professional (doctor, physician assistant)	-1.76668	0.487919	1.00397	3.08026	2.12971	-0.0470981	-0.0633228	-0.365022	-0.896092	1.1045
Alloscardovia	-1.67569	-2.99198	0.850536	-1.01926	0.733405	-0.120469	-1.09104	-0.851555	-5.09887e-05	-1.39006
unclassfied_f:Puniceicoccaceae	5.08547	-2.31199	-2.61195	0.437105	-4.06767	1.22619	-1.62047	0.317766	1.30033	2.54655
country_residence:Spain	0.43667	-3.35384	-1.49069	-1.21868	-0.907513	0.00171561	1.02641	1.00905	0.0846149	0.213068
Erysipelothrix	-1.18822	-3.48794	-2.57494	0.576344	-0.12296	1.02854	0.00346397	0.311593	-0.0286402	-0.601689
Micromonospora	-1.979	-3.54715	-0.405091	-1.41823	1.33589	0.867039	0.365276	-0.823459	0.952721	0.177772
Limnohabitans	-2.65441	-3.93737	-1.64979	-0.0890094	-0.519463	-0.23853	-0.0109153	0.0476361	-0.170441	-0.0225542
Bulleidia	-0.691874	-3.593	-1.29428	-1.12994	0.555944	-0.817712	2.01082	0.411871	-0.568907	-0.664793
fungal_overgrowth:Self-diagnosed	2.65307	-0.0133912	0.789755	1.99603	0.676922	0.0474477	-0.601967	-2.71439	1.55741	0.240248
bowel_movement_quality:I tend to be constipated (have difficulty passing stool)	-0.411576	0.559315	0.254653	1.52869	1.44547	0.269156	0.669763	-0.93244	0.296953	1.67621
diabetes:Self-diagnosed	-1.84803	-2.42998	-1.80047	0.802554	-0.433856	0.234035	-0.62078	-0.90124	0.372637	-0.292168
unclassfied_f:Sinobacteraceae	-0.190247	-3.33726	-2.53283	0.240801	-0.965481	0.824943	0.335543	0.665154	1.064	0.484858
Cupriavidus	-3.02023	-2.807	-1.8121	-0.7443	-0.525534	-0.0559783	-0.189917	-0.447959	0.364346	0.370961
Rubellimicrobium	-2.65441	-3.93737	-1.64979	-0.0890094	-0.519463	-0.23853	-0.0109153	0.0476361	-0.170441	-0.0225542
exercise_frequency:Occasionally (1-2 times/week)	-1.24141	3.45085	1.1799	-0.301953	2.07694	-0.744663	-0.403253	0.732908	-0.390722	0.981436
Gp5	-2.22347	-3.89562	-1.47458	-0.402618	-0.718111	-0.325222	0.00186418	0.195583	-0.268442	-0.227936
Dorea	3.03398	0.266699	5.56252	-6.3886	3.29055	2.14799	-0.547788	0.6681	1.42902	-3.78179
Haemophilus	-1.1372	-2.45588	2.17847	-2.11946	1.38052	-0.626451	-1.06496	0.513999	-0.638022	-0.728314
subset_age	6.01957	4.36132	-2.69189	-0.0727459	0.895238	-1.9491	1.90753	1.5817	2.43459	-1.58562
Vagococcus	-2.81246	-2.99491	-1.12584	0.53234	-0.515667	-0.693709	1.10036	0.110797	0.736695	1.00643
pku:Diagnosed by an alternative medicine practitioner	-1.69943	-3.65666	-1.25717	-0.329187	-0.822562	-0.000894711	-0.690778	0.45707	-0.0267343	-0.247548
vegetable_frequency:Not provided	-7.93803	18.3072	-3.64035	-5.03224	-2.1567	-0.356393	-0.903304	-0.333918	-0.287553	0.0996562
autoimmune:Diagnosed by an alternative medicine practitioner	-0.262791	0.561176	-0.719525	1.11225	1.2363	2.86768	0.416951	-1.86015	-2.56422	1.25002
Dechloromonas	-1.80433	-2.4393	0.598077	-0.677451	2.58772	0.204676	-0.915548	-0.692205	1.00506	1.3896
Gemmobacter	-2.92161	-3.18363	-1.42694	0.0930045	-0.83816	-0.309275	0.477903	0.345171	-0.0809737	0.354188
Brachybacterium	-2.59586	-3.8659	-1.39038	-0.0734182	-0.405662	-0.222679	-0.191181	0.260921	-0.221005	0.083532
milk_substitute_frequency:Not provided	-7.78438	17.9113	-3.94201	-5.18233	-2.09118	-0.430754	-1.14691	-0.432174	-0.557511	0.344894
Rhizobacter	-2.35635	-3.88209	-1.38289	-0.318551	-0.362457	-0.639266	0.196289	0.0152665	-0.224441	-0.0970792
Enterococcus	-1.4008	-0.0456862	4.85379	-3.11707	4.23063	2.09563	-1.14889	-1.49278	0.567436	0.59599
probiotic_frequency:Not provided	-7.46898	17.1194	-3.89406	-4.95755	-1.62308	-0.643395	-0.722711	-0.072368	-0.733345	0.404137
unclassfied_f:Pasteurellaceae	-1.50442	-2.59099	1.43601	-1.90857	1.46066	-0.879504	-0.185432	-0.00286375	-0.599069	-0.774733
vivid_dreams:Regularly (3-5 times/week)	0.277214	1.62149	0.0482292	0.52752	1.43877	0.0420854	-0.233211	-1.3393	1.39904	-0.0356109
Streptobacillus	-2.19016	-3.0018	-0.151657	-1.07831	0.0727562	-0.34257	0.356883	0.874231	-0.637293	-0.619066
ibs:Diagnosed by an alternative medicine practitioner	1.34377	-0.507198	0.584201	-1.67979	3.19003	-2.33131	0.148509	-2.46206	-1.35959	0.194306
Eremococcus	0.55739	-3.20718	-0.490602	-2.21227	-0.615588	-0.451183	1.74879	-0.737403	-1.34754	-1.0864
Dolosigranulum	-2.38638	-3.39747	-1.17565	-0.171869	0.0753718	-0.452707	0.108442	0.96848	-0.0675714	-0.532028
fed_as_infant:Primarily infant formula	3.53295	1.36301	0.593402	5.46726	-0.975162	-1.01798	-1.62126	-1.0086	-0.978375	-0.173373
Faecalibacterium	5.92432	2.73059	1.47015	-2.90349	5.74629	0.777352	-2.99248	-1.82217	4.01767	3.13008
unclassfied_f:Aerococcaceae	-1.26091	-3.73441	-1.17504	-1.06295	-1.19476	-0.0102679	0.378148	0.120767	-0.526979	-0.523685
Azospirillum	-2.65441	-3.93737	-1.64979	-0.0890094	-0.519463	-0.23853	-0.0109153	0.0476361	-0.170441	-0.0225542
Beutenbergia	-2.65441	-3.93737	-1.64979	-0.0890094	-0.519463	-0.23853	-0.0109153	0.0476361	-0.170441	-0.0225542
Turicibacter	-0.841006	-3.11912	0.683007	-1.9817	0.921767	-1.00034	-0.117373	0.36246	0.40704	-0.367357
seafood_frequency:Occasionally (1-2 times/week)	10.3774	1.33622	-0.555676	1.2129	0.182359	-0.112836	0.44252	-0.141415	2.5463	2.24201
Sporobacter	19.1226	4.61112	-9.64637	3.54567	0.317806	6.70554	-1.00636	2.7507	-1.76969	1.40376
country:France	1.11999	-0.528336	-0.527532	1.655	2.14292	1.2152	-2.6675	-0.0966483	-0.325861	2.70017
ibd_diagnosis_refined:Colonic Crohn's Disease	-1.597	-3.73603	-1.60957	-0.105522	-0.852331	-0.379185	-0.408838	0.148202	-0.0854861	0.373536
unclassfied_f:Gracilibacteraceae	0.802545	-2.87808	-2.76402	0.563448	-1.8328	0.435051	-1.0987	0.162885	0.950433	1.42391
cdiff:Self-diagnosed	-3.11097	-0.734046	-0.673558	0.886391	-0.728562	-1.66117	0.637566	-0.288885	2.9556	-0.245404
Rhodobacter	-1.61559	-3.73838	-1.28645	-0.87579	-0.265123	-0.686266	1.2023	0.386515	0.0304689	-0.715286
bowel_movement_quality:I don't know, I do not have a point of reference	1.30265	-1.03393	1.12064	0.286677	2.41533	0.971506	2.52057	-0.126705	1.57039	0.365219
flu_vaccine_date:Month	-0.719329	0.486074	0.247021	2.43723	0.301751	-0.371132	-0.664009	-1.02558	-1.4823	-0.639894
alzheimers:Diagnosed by a medical professional (doctor, physician assistant)	-1.54106	-2.37231	-2.08415	-0.178228	-1.61627	0.0777163	0.984188	0.673323	1.29658	-0.0872574
Centipeda	-2.65441	-3.93737	-1.64979	-0.0890094	-0.519463	-0.23853	-0.0109153	0.0476361	-0.170441	-0.0225542
salted_snacks_frequency:Regularly (3-5 times/week)	-2.68258	1.93448	6.55543	2.48615	-0.319597	-0.331009	1.50931	3.99349	0.856364	1.17932
clinical_condition:I do not have this condition	17.3365	0.723631	4.75184	-1.88579	-4.92956	-2.57002	-2.89552	-0.705487	-0.426814	1.02119
csection	-2.18712	0.849467	4.33083	-0.45208	2.61423	1.38391	-2.05808	-0.136226	2.33945	2.4536
Pseudobutyrivibrio	-2.44422	-2.70991	-2.45021	0.587083	0.53004	-0.616398	0.0609435	-0.0834091	-0.0503614	-0.290851
Cruoricaptor	-2.82122	-3.16095	-1.39263	-0.209338	-0.611517	-0.340631	0.594398	0.211899	-0.182321	0.237054
unclassfied_f:Promicromonosporaceae	-1.44356	-3.69795	-1.94654	-0.335708	-0.605575	0.303324	0.866085	1.07806	0.343657	-0.870837
thyroid:Diagnosed by an alternative medicine practitioner	-2.65412	0.277582	0.547167	2.50758	1.29	0.975706	0.79451	0.0538328	2.15656	1.04008
SR1_genera_incertae_sedis	-3.03741	-2.64557	-1.02508	-0.515101	-0.677823	0.690013	0.41294	-0.129077	-0.309635	-0.266582
fermented_plant_frequency:Daily	7.46188	1.92251	0.450641	0.946438	0.929913	-1.07267	-2.42361	-5.13095	-1.31506	1.50103
pool_frequency:Not provided	-0.877105	0.450396	3.79448	0.397409	-0.750248	7.50421	0.927874	-5.95501	0.754422	-1.42634
age_cat:70+	5.21115	2.382	-3.92126	3.75062	0.086939	-0.292521	-2.56981	-0.842664	1.59695	-0.191209
Oligella	-1.71913	-2.62046	-1.59956	-0.592592	-0.841181	-0.302497	1.01196	0.344124	-0.312484	-0.119463
Hydrogenoanaerobacterium	1.6426	-1.03217	-2.82962	-1.38315	0.457131	0.468505	-0.895322	0.18107	-0.908188	0.612733
cosmetics_frequency:Regularly (3-5 times/week)	0.191229	4.60927	-0.657943	4.02686	-0.864887	-1.09448	2.30031	0.30511	1.60956	-2.18706
diabetes:Diagnosed by an alternative medicine practitioner	0.644398	-2.99704	-3.14612	1.21793	-0.37655	1.3723	0.115825	0.409353	0.0825625	0.314083
Brevibacterium	0.920044	-2.86499	0.142774	-2.22232	0.881652	-1.48454	1.35105	-0.217891	-0.98384	-0.989868
ready_to_eat_meals_frequency:Daily	-3.25553	-1.17097	0.777637	0.202268	-0.250306	0.482906	0.190297	1.09743	0.771581	1.80958
Paenibacillus	-2.51062	-2.50784	1.13844	-0.545905	1.81591	1.86077	-0.107205	-1.48661	1.40576	1.46637
Klebsiella	-2.36212	-2.21839	0.585275	-0.00883726	0.106382	-0.640959	0.0530275	-0.745396	-0.880148	0.172052
Actinocorallia	-2.59609	-3.91776	-1.48353	-0.136736	-0.487346	-0.355547	-0.0942817	0.123157	-0.149539	-0.117874
Vulcaniibacterium	-2.83662	-2.72893	-2.06259	0.24713	-0.456494	-1.1717	-0.118676	-0.355178	0.673038	-0.728547
Dokdonella	-2.65441	-3.93737	-1.64979	-0.0890094	-0.519463	-0.23853	-0.0109153	0.0476361	-0.170441	-0.0225542
Actinoplanes	-2.65441	-3.93737	-1.64979	-0.0890094	-0.519463	-0.23853	-0.0109153	0.0476361	-0.170441	-0.0225542
country:Romania	-2.65441	-3.93737	-1.64979	-0.0890094	-0.519463	-0.23853	-0.0109153	0.0476361	-0.170441	-0.0225542
census_region:Northeast	-4.05241	6.23154	4.35428	1.51303	0.05299	0.585095	0.111396	0.409237	0.532316	-0.0125586
Nocardiopsis	-2.77559	-3.42253	-1.19782	-0.237043	-0.359201	0.414714	-0.199409	-0.152051	-0.690837	0.379333
roommates:Two	-1.88403	-1.32381	0.503533	-0.505656	1.31956	-0.0312533	-1.4518	-0.445433	0.892852	-0.17146
diet_type:Vegan	0.771307	-0.181599	2.21229	-1.24343	2.6003	-0.41885	1.23036	-0.450818	0.37891	-0.90875
Prevotella	6.90967	-1.83514	-0.275539	-3.27043	-4.48622	0.295009	2.51451	2.01994	1.3118	-1.17742
Weissella	-2.09265	-2.64409	1.89337	-0.181151	0.554708	-0.115253	-1.28724	0.967384	-1.27783	0.00110235
country_residence:Sweden	-0.325116	-2.99329	-1.36581	-0.676937	-0.322331	-0.956611	-0.364512	-0.654238	-0.573156	0.322757
milk_substitute_frequency:Regularly (3-5 times/week)	0.661075	1.58131	2.0048	2.30352	0.864938	1.1767	1.34541	1.04957	0.311702	-1.69724
Pleomorphomonas	-2.05627	-3.26968	-2.67966	0.413659	1.14465	0.291742	0.378943	0.35971	-1.22212	0.570595
skin_condition:Diagnosed by a medical professional (doctor, physician assistant)	1.5157	-0.560049	3.98067	2.22615	-0.299732	-1.9677	-0.00168583	-0.181298	1.43054	-1.44385
Kosakonia	-2.32513	-3.77528	-1.37409	-0.046812	0.757789	-0.38922	0.166111	-0.508119	0.301498	0.638109
exercise_frequency:Not provided	-0.737638	0.704416	4.57671	0.117342	-1.59848	8.46344	0.908689	-4.73375	0.207831	-1.2444
flu_vaccine_date:6 months	-2.12226	3.51078	2.15914	2.23718	-1.385	0.21746	0.140117	2.41455	1.73767	-0.450497
cardiovascular_disease:Diagnosed by a medical professional (doctor, physician assistant)	0.821007	0.415872	1.58061	-0.34728	0.904484	-0.131554	-0.944116	-1.77322	1.54688	-0.797581
one_liter_of_water_a_day_frequency:Regularly (3-5 times/week)	1.67896	3.15951	4.35187	2.88342	-1.04109	0.724429	3.5573	1.50107	-2.29583	-0.616145
epilepsy_or_seizure_disorder:Diagnosed by a medical professional (doctor, physician assistant)	-1.33005	-1.52751	1.78239	0.386881	-0.0248131	-0.974036	-0.493109	0.0858106	-1.70712	-0.825558
fruit_frequency:Never	0.244114	3.43867	-0.668635	4.31295	-0.283648	-1.38561	-0.26155	-1.54841	-1.87819	-1.1035
Methanobrevibacter	18.1174	1.21193	-4.69414	-0.173017	-3.83962	4.52242	1.10824	2.68751	1.51137	0.341672
flossing_frequency:Not provided	-1.67543	0.45149	4.25556	0.244984	-1.52648	7.32832	1.41114	-4.17623	-0.492844	-0.996479
pku:I do not have this condition	1.23067	2.77624	1.43583	0.244659	3.33702	-4.08179	0.362399	3.9635	-1.0369	-0.486692
Cardiobacterium	-0.815467	-3.63542	-1.18455	-0.939007	-0.514705	-0.790916	1.38301	0.0135343	-0.609563	-0.197862
mental_illness_type_anorexia_nervosa	0.0401066	0.15222	-0.570686	-0.291331	0.623574	-0.271788	0.652487	1.34712	-0.538251	1.24479
smoking_frequency:Regularly (3-5 times/week)	-2.48775	0.109378	0.979231	0.694323	0.982042	0.754648	-1.65891	1.45385	-0.0310372	-1.85405
Aliivibrio	-1.84897	-3.35615	-0.944553	-1.25622	0.297788	-0.379865	0.499067	0.507992	0.119934	-0.609537
Armatimonadetes_gp5	-2.65441	-3.93737	-1.64979	-0.0890094	-0.519463	-0.23853	-0.0109153	0.0476361	-0.170441	-0.0225542
allergic_to_other	-0.403357	-0.0928935	2.54029	2.869	1.41117	-0.261872	-0.623239	0.331014	0.0887908	-0.467853
frozen_dessert_frequency:Daily	-1.18403	-0.790152	0.39187	-0.0542522	-0.116067	0.780728	-0.660184	-0.156041	0.643794	1.00967
country:Italy	-1.48028	-3.15496	0.138712	-0.759713	1.38051	0.132825	-0.663917	-0.229189	1.10907	0.310771
Flavisolibacter	-1.7143	-3.79923	-1.09442	-0.889686	0.328447	-1.05345	1.13801	-0.426803	-0.780785	0.266949
Fructobacillus	-2.65441	-3.93737	-1.64979	-0.0890094	-0.519463	-0.23853	-0.0109153	0.0476361	-0.170441	-0.0225542
Phycicoccus	-1.81886	-3.03536	-2.67955	-0.303126	1.56563	0.217427	1.3507	0.843526	-0.943205	0.914781
Adhaeribacter	-1.17397	-3.62573	-1.4138	-0.723149	0.0662172	-0.601173	1.34012	0.709458	-0.216601	-0.811374
sugary_sweets_frequency:Rarely (less than once/week)	5.55404	1.59885	1.48086	3.0957	0.282203	-1.51794	0.0396215	-1.55616	-0.111401	-4.80891
liver_disease:Diagnosed by a medical professional (doctor, physician assistant)	-1.47101	0.316794	-0.445121	1.13765	0.379082	0.364943	0.130608	0.152042	-1.03481	-0.0860466
Murdochiella	-2.09214	-3.65117	-0.820482	-0.807706	0.0754904	-0.700651	0.213833	-0.155487	-0.261163	-0.242631
Rhizorhabdus	-2.58435	-3.85054	-1.09206	-0.0626622	-0.339878	-0.125867	-0.234387	0.294096	-0.143042	0.200281
last_move:I have lived in my current state of residence for more than a year.	17.0932	0.808756	3.89869	0.556379	-4.91487	-2.81574	-3.33948	-3.42895	-0.319636	1.29287
Porphyrobacter	-0.441335	-3.3764	-1.73256	-0.777451	0.00474364	-0.191261	1.66428	0.287399	0.0575954	-0.633316
whole_eggs:Not provided	-7.90467	18.4259	-4.01649	-5.28391	-1.98828	-0.522041	-0.848115	-0.415883	-0.405561	0.435808
Ilumatobacter	-1.16827	-3.61119	-0.683224	-0.602535	0.151081	0.0535748	-0.0212042	0.0429704	1.01124	-0.245178
bowel_movement_frequency:One	12.3813	0.489597	1.29874	-0.0951585	-2.06754	-1.82412	0.231568	-3.38693	-1.94267	-0.398868
contraceptive:Not provided	-4.8091	6.27597	2.00239	-4.56697	1.41221	3.18762	-1.48465	1.56201	1.43005	-0.201476
cancer:Diagnosed by a medical professional (doctor, physician assistant)	-1.04952	0.838816	1.85042	2.45453	-1.51463	0.292656	-2.72601	-0.884503	0.936411	-1.14419
frozen_dessert_frequency:Occasionally (1-2 times/week)	-1.03672	0.931523	5.80762	2.92619	-0.233557	-0.468757	-0.737104	3.46204	-0.284563	1.71738
drinks_per_session:1-2	0.925853	0.887355	1.40868	1.70758	0.600464	1.32959	-4.12941	0.925951	0.856493	-2.29359

## Sheet: Table S4 EMP
	PC1(15.48 %)	PC2(9.42 %)	PC3(7.44 %)	PC4(5.66 %)	PC5(4.72 %)	PC6(4.27 %)	PC7(3.6 %)	PC8(2.9 %)	PC9(2.66 %)	PC10(2.32 %)
Clostridium_III	0.542812	2.02121	-0.0828958	0.089253	-0.690009	0.201173	-1.0204	0.929484	-0.039418	0.333223
Haloferula	-0.351388	-1.57443	0.413363	0.926568	0.200559	1.98178	1.3213	0.360972	-0.16645	-1.64202
Tepidisphaera	4.56654	1.50741	-0.453337	0.592828	-0.627274	-0.789603	1.68068	-0.379219	-0.779434	0.406181
Amantichitinum	-0.463763	-0.149634	-0.878634	0.175353	-0.29656	-0.428991	0.158193	0.250074	-0.273361	0.286964
Massilia	-1.35089	2.99802	1.33039	0.521014	3.62945	-0.133598	0.0988181	-0.225504	-0.0900225	-0.203709
Salimicrobium	1.25095	0.65109	-1.1511	-0.07598	-0.168512	0.0648919	-0.100436	0.674165	0.861185	-0.975334
Joostella	-0.876961	-0.447544	-0.658719	-0.148064	-0.100588	-0.205327	-0.0116367	-0.187142	-0.0761885	0.036337
unclassfied_f:Bacteriovoracaceae	2.74988	1.11293	-0.251216	0.726471	0.226247	-0.347783	0.87402	-2.20834	-0.359253	-0.00338003
Comamonas	-0.901978	-0.374484	-0.599459	-0.142391	-0.0701165	-0.200269	-0.006763	-0.180479	-0.0819011	0.0431746
Salinarimonas	1.06536	1.57765	-1.08172	-0.357807	0.705149	1.07014	-1.68921	0.637782	1.36492	-1.05626
Azorhizophilus	0.427377	0.537996	-1.42263	0.79515	-0.581948	-0.758803	0.450303	1.04227	-0.242222	0.384023
Crocinitomix	-0.548278	-2.29404	0.890257	3.59378	-0.260303	2.63324	-0.673325	0.519241	-1.34314	-1.57532
Erwinia	-0.830906	-0.441544	-0.59418	-0.260064	-0.0367497	-0.132384	0.124613	-0.073158	-0.0513276	-0.0151816
Nitrincola	-0.745965	-0.743686	-0.336439	0.115919	-0.0535521	-0.434189	-0.326661	-0.0226736	0.16585	0.0153737
unclassfied_o:Campylobacterales	-0.574121	-0.78868	-0.201845	-0.0497229	0.0224969	-0.274224	0.0863929	-0.0996014	0.325775	0.0747945
Aequorivita	-0.494748	-0.965942	0.0341521	-0.0183928	0.0746705	-0.597284	-0.0878829	0.156731	0.294251	-0.328095
Blautia	-1.72668	1.48517	1.55074	-0.277665	-2.0163	-0.0792408	0.0727408	0.105081	0.342973	-0.0833777
Succiniclasticum	-1.32355	0.520155	0.478763	-0.280618	-1.25483	-0.136793	-0.0113559	-0.0704669	0.0541837	-0.0123689
Bacillariophyta	-0.759742	-0.658213	-0.434776	0.477198	-0.105045	0.544279	0.107533	-0.297591	-0.014805	0.365223
Pseudophaeobacter	-0.894195	-1.28569	-0.156029	1.92846	-0.231143	2.18936	0.123635	-0.0507792	-0.993526	-0.700739
Gp13	1.8017	-0.0382696	0.00141206	-1.78182	-0.272206	1.24925	-2.45462	-0.699221	-0.955776	0.880818
Oxalobacter	-0.973105	-0.178403	-0.443664	-0.117063	0.13569	-0.214761	-0.0194339	-0.24625	-0.152704	0.0972428
Psychrosphaera	-0.869591	-0.753167	-0.39587	0.700236	-0.161299	0.712059	0.0172533	-0.0279616	-0.541111	-0.331505
Gracilibacter	-0.921796	-0.106563	-0.379006	-0.14777	-0.115213	-0.185327	-0.00168956	-0.223136	-0.0380615	-0.0262954
Aureibacter	-0.209423	-1.35369	0.560911	0.18955	0.117095	-1.16258	-0.622017	0.514691	0.120324	-0.443353
GpIII	0.889498	-0.479532	0.089778	0.354929	-0.295784	-0.61022	0.592107	-2.19337	-0.0263732	-0.394145
Fictibacillus	-0.621545	-0.229702	-0.694575	-0.173167	0.0490845	0.089309	-0.47298	-0.108658	0.205888	0.167781
unclassfied_o:Desulfobacterales	1.50364	-2.61778	2.58272	-0.897072	0.760766	-1.39502	0.495897	1.47475	0.330341	-1.37839
Lishizhenia	-0.865507	-0.639727	-0.517727	0.289909	-0.0892277	0.314924	0.0748242	-0.204375	0.300334	0.569675
Garciella	-0.891236	0.269519	-0.388917	0.149922	1.17205	-0.256045	-0.000326234	-0.206752	-0.359308	0.236272
Clostridium_XlVb	-2.32861	2.81876	3.11955	-0.460069	-3.39011	0.0111532	0.0514968	0.236375	0.390474	-0.164734
Euzebya	-0.717453	-0.493822	-0.49513	-0.435428	0.109994	-0.0230024	0.478186	0.0373879	0.222098	-0.365642
Oceanicaulis	-0.600903	-0.731842	-0.247682	-0.237884	0.0360276	-0.164018	0.205723	-0.00798355	0.278172	0.177311
Cloacibacterium	-0.949017	-0.10907	-0.417952	-0.161569	0.121844	-0.0406145	0.186893	-0.18555	0.0248581	-0.169762
Sandaracinobacter	-0.241694	-0.680173	-0.140836	-0.541693	0.0211115	-0.0991524	-0.00990771	-0.0947988	-0.0641306	-0.00755868
Gordonia	-1.18762	0.494975	0.111578	-0.0149465	0.753061	-0.250404	0.0549902	-0.428792	-0.233501	0.185406
Thermomonospora	-0.104685	0.784637	-0.779604	0.134242	0.606936	0.0849766	-0.409855	-0.352132	0.847631	-0.912854
Roseburia	-2.74084	4.20687	4.29518	-0.280728	-2.72973	-0.00915023	0.11269	0.117709	0.459365	-0.160192
Anaerosalibacter	-0.961514	0.877885	-0.138982	0.37389	2.30298	-0.241898	-0.175261	-0.12437	-0.347955	0.204992
Gp9	1.67536	-2.99565	3.05751	0.118535	0.757944	-2.08516	0.0244598	1.11323	0.822575	-1.62282
BRC1_genera_incertae_sedis	3.58744	2.44758	-0.214412	0.376274	1.16011	0.121647	-1.71207	0.787938	-0.880628	0.912212
unclassfied_f:Neisseriaceae	-0.881371	-0.429557	-0.647812	-0.150773	-0.0897875	-0.201432	-0.00071636	-0.18776	-0.0716079	0.0240861
Cohnella	-0.473565	1.29514	-0.277489	0.317438	2.33229	0.0682108	-0.545865	-0.406632	0.164769	-0.326189
Bergeyella	-0.923933	-0.0887979	-0.403176	-0.11568	0.190143	-0.173728	-0.0581621	-0.170972	-0.130493	0.0987985
Gp1	3.17028	1.8457	-1.73757	-0.784221	-0.524912	1.66906	-2.92225	0.508958	0.935132	-0.559261
unclassfied_f:Nannocystaceae	-0.381235	-1.20377	0.266738	0.726987	-0.0274422	-1.04203	-0.949988	0.277993	0.0881314	-0.318431
Syntrophomonas	-0.415761	0.022957	-0.628545	-0.396451	0.0840922	0.279678	-0.805263	0.0988019	-0.030459	0.215809
Clostridium_XI	-1.26998	2.05903	0.662479	0.657141	3.89289	-0.281127	-0.183944	-0.301205	-0.716504	0.504807
Pseudoxanthomonas	-0.7246	-0.333253	-0.631782	-0.223454	-0.00878862	-0.137089	0.125973	-0.0236764	-0.0440184	-0.0175433
Anoxybacter	-0.371687	-0.826586	-0.12593	-1.03233	0.333281	0.235975	1.32839	0.612709	0.42444	-0.603639
Salisaeta	-0.313609	-0.320882	0.239049	-1.05671	1.55004	0.35239	1.55932	0.831194	0.257384	-0.557192
Fluviicola	3.00214	-2.22078	2.87399	-2.49171	0.811447	0.077239	1.40883	0.188302	-0.0237449	-0.849692
Marixanthomonas	-0.81444	-0.810428	-0.364815	0.360674	-0.0194278	0.292683	0.0437107	-0.228321	1.33717	1.48655
Permianibacter	0.0283202	-1.18597	0.524846	0.38607	-0.061499	-1.08967	-0.635359	-0.521981	-0.281315	-0.207376
Thermoanaerobacterium	-0.876961	-0.447544	-0.658719	-0.148064	-0.100588	-0.205327	-0.0116367	-0.187142	-0.0761885	0.036337
unclassfied_f:Campylobacteraceae	0.0539997	-1.39007	0.680577	-0.388888	0.218044	-0.440257	0.0163601	0.546659	0.40153	0.66591
Rubrivirga	-0.492456	-1.00458	0.0698098	0.0270949	0.0678562	-0.674903	-0.207514	0.223335	0.26306	-0.330947
Armatimonas/Armatimonadetes_gp1	5.55612	-0.740558	2.49454	-3.77395	0.688827	2.31442	0.728633	-0.798903	0.451342	-0.672524
unclassfied_p:"Elusimicrobia"	6.04989	1.86899	-0.750946	-0.522307	-1.15191	0.583464	0.206297	-0.970746	-1.03247	0.687987
Methanothermobacter	-0.10651	-1.45038	0.468734	-0.668868	0.618118	1.11243	1.89763	0.663379	2.74321	1.19426
Roseibaca	0.928914	-0.533868	-0.00814128	-2.05659	0.297349	1.26009	0.924884	1.37678	-0.488219	0.501948
unclassfied_f:Listeriaceae	-1.08713	0.182149	-0.145187	-0.0609307	0.474265	-0.238995	0.0387385	-0.365354	-0.174326	0.138196
Smaragdicoccus	-0.0245397	1.91589	-0.640585	1.096	1.7924	-0.65612	0.024367	1.0261	-0.281575	0.323474
unclassfied_f:Pseudoalteromonadaceae	-0.858406	-0.581407	-0.559009	0.0129357	-0.0642253	-0.0425196	0.00804824	-0.204893	0.423591	0.550563
Ureaplasma	-0.86135	-0.381384	-0.585684	-0.0612563	-0.0311597	-0.0602524	0.0379463	-0.192608	-0.0655759	-0.0756203
unclassfied_o:Ktedonobacterales	0.875584	0.227143	-0.695201	-1.27409	-0.227884	1.29792	-2.27643	-0.599363	-0.115013	0.300398
Kineosporia	2.1845	1.83427	-1.9569	1.14632	-0.65478	-0.409538	0.272919	0.631567	0.870272	-0.788375
unclassfied_f:"Prevotellaceae"	-1.24603	0.811752	0.696675	-0.321467	-0.581801	-0.007676	0.154075	0.0838689	0.0529175	0.0220452
unclassfied_f:Verrucomicrobiaceae	0.701743	-0.94614	2.20602	1.64877	-0.823086	2.06931	1.57159	-0.496405	-0.0554917	-0.790756
Cerasicoccus	-1.06851	0.0456384	-0.110841	-0.172718	-0.664578	-0.162021	0.00101708	-0.0549828	0.00919703	0.0214247
Moryella	-1.25615	0.376483	0.317722	-0.212384	-1.10222	-0.138603	0.0304422	0.00489337	0.15923	-0.0630387
Geopsychrobacter	0.704718	-1.02521	0.637268	0.355618	-0.153966	-0.925089	-0.364031	-1.62211	-0.141202	-0.466177
Paenibacillus	-0.361973	-0.524555	-0.139492	0.110715	0.251919	0.16716	-0.48814	-0.075415	1.30358	0.530672
Virgibacillus	-1.28114	1.43152	0.428691	0.431892	3.06829	-0.266777	-0.0757382	-0.425679	-0.779021	0.550821
Thermicanus	-0.881181	-0.465646	-0.608913	-0.0616542	-0.115219	-0.119232	0.026228	-0.185034	-0.0931497	0.0747093
Carnobacterium	-1.07229	0.0790974	-0.108331	-0.162174	-0.174681	-0.184731	-0.023383	-0.213887	-0.106607	0.0113695
Rudanella	0.338099	-1.03769	0.415475	-1.87315	0.463214	0.450475	1.22844	1.27513	-0.353864	-0.141609
unclassfied_f:Prolixibacteraceae	3.00104	-1.6061	2.07167	-2.66848	0.537846	0.692075	-0.967872	1.61563	-0.773377	0.0477796
Trichococcus	-0.335296	0.507093	-0.103839	-0.471679	0.0915395	0.32748	-0.708992	-0.742166	0.060597	-0.140729
Paramoritella	-0.581076	-1.04137	0.0038068	0.504156	-0.0292648	0.100735	-0.151059	0.0880499	0.233315	0.262052
Branchiibius	-1.10668	0.384804	-0.0882396	-0.0678755	0.748817	-0.183677	0.0717077	-0.305441	-0.15862	0.0321955
Desulforhopalus	-0.535626	-0.775039	-0.162492	0.153018	-0.0815923	-0.604639	-0.279141	-0.296306	-0.129795	-0.0926163
Thermosipho	-0.870403	-0.455877	-0.64928	-0.172073	-0.0897164	-0.194931	0.0121305	-0.177177	-0.0707069	0.0311862
Nafulsella	-1.03092	0.0953707	-0.272499	-0.023851	0.593598	-0.217383	0.00986178	-0.267998	-0.245281	0.152541
Clostridium_XII	-0.876961	-0.447544	-0.658719	-0.148064	-0.100588	-0.205327	-0.0116367	-0.187142	-0.0761885	0.036337
Desulfoprunum	-0.740406	-0.568555	-0.523738	-0.4864	0.0629598	0.000395552	0.516624	0.122689	0.151651	-0.293503
unclassfied_f:Spirochaetaceae	-1.17284	0.199684	0.122356	-0.216468	-0.993023	-0.1456	0.0183245	-0.0319878	0.0211474	0.0309888
Halorussus	-0.69924	-0.593471	-0.480265	-0.529661	0.0922535	0.0144318	0.613327	0.140377	0.237021	-0.394409
unclassfied_o:Thiotrichales	-0.783316	-1.07862	-0.139474	1.06615	-0.0742766	1.08028	0.12402	-0.149889	1.1764	1.40549
Sphingobacterium	-0.882625	-0.434241	-0.647312	-0.146701	-0.0886821	-0.204196	-0.0094796	-0.187305	-0.0805611	0.0383185
Prolixibacter	-0.505103	-0.499272	-0.511561	-0.810888	0.0595259	0.275058	0.331259	0.441727	-0.268076	0.194274
Balneola	-0.711585	-0.530544	-0.564987	-0.558763	0.0870972	0.0827195	0.538359	0.221812	0.131684	-0.305048
Ralstonia	-0.395498	0.224891	-0.236561	-0.462871	-0.0556241	0.252623	0.267365	-0.0642971	0.434588	-0.353068
Neochlamydia	4.29046	0.912398	-0.0226279	-1.42558	-0.434546	1.41818	-0.585331	-2.73048	-0.0507777	-0.378709
Omnitrophica_genera_incertae_sedis	-0.0802362	-0.765695	-0.0988948	-1.48065	0.340847	0.563422	1.24441	0.902724	-0.0257073	-0.204956
Acidaminococcus	-1.70835	1.32706	1.46391	-0.333407	-2.44104	-0.0576567	0.0605457	0.224237	0.296092	-0.0575762
Canibacter	-1.17483	1.09329	0.277476	0.274943	1.98325	-0.285949	-0.0893683	-0.361425	-0.365007	0.28764
unclassfied_f:Intrasporangiaceae	-0.741617	-0.627865	-0.42442	-0.132477	0.00731248	-0.139967	0.172959	-0.134925	0.344296	0.0933086
Marvinbryantia	-1.312	0.466226	0.434667	-0.241689	-1.3221	-0.131061	0.0326383	0.034518	0.106143	0.00735654
Desulfospira	0.716159	-2.2467	1.90349	0.442458	0.288753	-2.03443	-1.17267	0.879191	-0.091986	-0.695399
Chromobacterium	0.114065	-1.09006	0.340348	-1.56075	0.525927	0.339273	1.73575	1.20558	0.328357	-0.606267
GpIV	-0.884432	-1.17377	-0.225966	1.61801	-0.210243	1.80968	0.0917754	-0.0836624	-0.833947	-0.606875
Truepera	-0.88815	0.776248	0.277551	-0.133134	2.60943	0.0755487	0.515659	0.0581724	-0.285574	-0.0367976
Methylococcus	0.264993	0.363377	-1.25237	0.632337	-0.55747	-0.684034	0.378744	0.761631	-0.36365	0.443281
Catenuloplanes	1.10992	0.878973	-1.57849	1.13853	-0.78898	-0.938227	0.808399	0.89519	-0.381337	0.570912
unclassfied_f:Clostridiales_Incertae_Sedis_XI	-0.956264	-0.0477144	-0.436865	-0.0461483	0.545825	-0.200603	-0.00864982	-0.227669	-0.194462	0.101846
Acetoanaerobium	-0.329448	-0.170093	-0.756167	-0.522999	-0.149653	0.397899	-1.0262	-0.140079	-0.0398928	0.206975
Dermatophilus	-0.899446	-0.4	-0.606309	-0.155882	-0.145313	-0.19981	-0.015401	-0.187026	-0.0738613	0.0323359
Lutispora	-0.658357	-0.222281	-0.716016	-0.216504	0.0187555	0.0095397	-0.416351	-0.115014	0.0520767	0.0169122
Epilithonimonas	-0.9343	-0.249067	-0.523826	-0.175983	0.01377	-0.167516	0.0911749	-0.204096	-0.0432852	-0.0681012
Minicystis	-0.500728	1.45824	-0.377693	0.686206	2.44363	-0.308547	-0.290642	0.443542	-0.437999	0.380777
unclassfied_c:Planctomycetia	-0.55895	-0.711986	-0.268113	-0.335593	-0.00120356	-0.0985768	0.151224	0.121918	-0.262994	-0.0177741
Oleispira	-0.79168	-0.822325	-0.346842	0.286411	-0.00146208	0.268626	0.07171	-0.219683	1.2287	1.30332
Winogradskyella	-0.90083	-1.27559	-0.157492	1.97395	-0.283092	2.24806	0.104189	0.0110111	-1.26003	-1.05614
Candidatus_Brocadia	0.443763	0.255379	-1.05376	0.668037	-0.534118	-0.719235	0.894639	-0.099201	-0.464615	0.563445
Rhodopseudomonas	2.89532	1.03405	-0.920561	-0.971409	0.325448	0.698061	2.02254	3.5789	0.645437	-0.504286
unclassfied_f:Planococcaceae	-0.669737	1.14061	0.589797	-0.511197	0.773477	0.260825	0.106357	0.310471	-0.169707	-0.0776251
Oceanibaculum	-0.252149	1.73652	-0.214792	0.746777	2.88474	-0.0708843	-0.362297	0.140856	-0.172427	0.169196
unclassfied_f:Petrotogaceae	-0.865906	-0.460579	-0.643161	-0.187819	-0.0820998	-0.187591	0.0275771	-0.169551	-0.0679551	0.026682
Desulfonema	0.222753	-0.734239	0.145687	-0.378755	-0.15002	-0.309569	-0.554449	-0.86775	-0.518684	0.110244
Ktedonobacter	3.02423	0.603206	-0.370241	0.126562	-0.789295	0.0181422	-1.2973	-1.15187	-0.417502	0.201073
Atopostipes	-1.06135	0.244018	-0.0896864	-0.107014	0.255352	-0.180183	0.00289042	-0.28444	-0.0146049	-0.0362667
Proteiniborus	-0.944013	-0.206842	-0.443532	-0.120699	0.0384631	-0.202778	-0.00642734	-0.255971	-0.0447026	0.0391283
Euzebyella	-0.621235	-1.0827	-0.0172508	0.825803	-0.105303	-0.00846792	-0.453476	0.0257309	-0.350204	-0.477347
Sphingomonas	-0.891618	-0.501139	-0.49997	0.123527	-0.151372	0.0655687	0.104993	-0.175252	-0.127556	0.163202
Pseudodonghicola	-0.650746	-0.927819	-0.222366	-0.111454	0.173938	0.383486	0.623376	0.0846101	1.49845	0.859218
Streptobacillus	-0.994188	-0.170951	-0.340177	-0.134969	-0.351444	-0.164139	0.000346459	-0.127075	-0.0149089	-0.0125304
unclassfied_p:"Actinobacteria"	0.0978176	0.883841	-1.01764	0.463868	0.509288	-0.178392	-0.15185	0.404694	0.628381	-0.62458
Photorhabdus	0.111721	0.238595	-1.16311	0.614712	-0.540098	-0.727411	0.464049	0.709162	-0.512321	0.618517
Gimesia	3.97001	-1.15911	2.37934	2.40877	0.140438	-2.48704	0.0599546	-0.933898	-0.464536	-0.238675
Moraxella	-1.05569	0.168578	-0.0831896	-0.0201772	0.281833	0.0181874	0.172306	-0.235168	-0.0147569	-0.041631
Ercella	-0.977769	-0.14229	-0.301948	-0.186418	-0.237297	-0.187679	-0.0303496	-0.191234	-0.0646372	0.0189902
Vibrio	-0.889609	-0.905053	-0.376597	1.00805	-0.186281	1.12705	0.0699629	-0.0910182	-0.684303	-0.500634
Methanobrevibacter	-2.09933	2.25796	2.51982	-0.446481	-3.05312	-0.00983755	0.0260325	0.170287	0.302546	-0.121412
Terrisporobacter	-2.55118	5.25876	3.96293	0.627059	2.76885	-0.207484	-0.071795	-0.266262	-0.456738	0.474762
unclassfied_f:Bacillaceae_2	-1.4669	1.62217	0.90512	0.217264	2.08635	-0.236242	0.00117098	-0.487524	-0.579843	0.360824
Stakelama	-0.528312	0.0900169	-0.853171	0.0809413	0.260069	-0.121704	-0.227237	0.0901141	0.381145	-0.397658
Senegalimassilia	-1.24156	0.428031	0.311158	-0.178196	-0.774712	-0.156636	0.0260028	-0.100603	0.0787274	0.02322
Aquaspirillum	3.57837	0.606409	-0.111701	-0.249981	-0.462184	0.22032	1.15087	-1.63983	-0.253805	-0.0638258
Syntrophothermus	-0.86584	-0.460626	-0.642801	-0.188859	-0.0814456	-0.187142	0.0287891	-0.16915	-0.0673947	0.0254334
Acidipila	2.71888	1.60533	-1.4331	-1.06575	-0.27756	1.81818	-2.88526	0.305208	0.93472	-0.651361
Desulfosalsimonas	-0.271119	-0.81431	-0.147766	-1.3226	0.447541	0.474404	1.66641	0.921919	0.538905	-0.86106
Thermotalea	0.295427	-0.364075	-0.300352	-1.49287	-0.105306	0.927601	-1.02839	0.37854	-0.949875	1.045
Belnapia	-0.855213	-0.361736	-0.618574	-0.152051	-0.00462944	-0.180633	0.00911348	-0.197179	-0.0273777	-0.0267945
Puniceibacterium	0.144962	-1.14445	0.448201	0.488381	-0.0614526	-0.983291	-0.305731	-0.511795	0.0111739	-0.161032
Rufibacter	-0.0577101	1.84368	0.0858826	-0.297027	2.6582	0.821142	-1.68635	-0.320894	-0.178848	0.29466
Salinisphaera	-0.791347	-0.766386	-0.375466	0.198892	-0.0293933	-0.0731724	-0.134739	-0.138371	0.754798	0.741296
Gp25	3.15937	1.74557	-1.7515	1.9537	-1.17596	-1.26777	1.97626	-0.23521	-0.328803	0.493637
Algicola	-0.876898	-0.582201	-0.582888	0.170758	-0.124884	0.148652	-0.000238027	-0.169802	-0.250155	-0.140193
Methylophilus	-0.426799	-0.470274	-0.1823	-1.10404	0.307403	0.338333	0.941432	0.705382	-0.137826	-0.126063
Pseudochelatococcus	-0.983496	-0.089552	-0.347788	-0.112354	0.116454	-0.216936	0.00653708	-0.288199	-0.0528639	0.056826
Vitellibacter	0.327777	-0.42577	-0.122505	-1.82555	0.449175	1.03396	0.293769	1.2749	-0.537213	0.481617
Fluviimonas	-0.0098764	-1.36587	0.538765	-0.681402	0.476982	0.458193	1.50109	0.85802	0.606824	-1.12148
Polaribacter	-0.80259	-0.906891	-0.270316	0.696576	-0.0351347	0.662438	0.111016	-0.224296	1.55465	1.84683
Sedimentibacter	0.146072	-0.399218	-0.313087	-1.37244	-0.0753851	0.793175	-0.8078	0.389828	-0.869605	0.933934
Butyricicoccus	-1.35226	2.46113	1.94642	-0.651923	-1.52388	0.552112	-1.0546	0.12139	0.204996	0.189749
unclassfied_f:Anaerolineaceae	7.89418	-0.868219	2.94625	-0.443953	-0.665851	-1.16789	-1.14881	0.793303	-2.04707	1.3986
Byssovorax	1.4711	1.09812	-1.68371	1.40303	-0.807151	-1.02278	1.02481	0.90478	-0.256231	0.54838
Anderseniella	-0.41656	-0.783099	-0.0934077	0.162596	-0.0894106	-0.602283	-0.171095	-0.51471	-0.133899	-0.10218
Paraglaciecola	-0.816541	-0.755488	-0.389978	0.379894	-0.0451389	0.307463	0.0559244	-0.212469	1.10381	1.30246
Sulfolobus	-0.876961	-0.447544	-0.658719	-0.148064	-0.100588	-0.205327	-0.0116367	-0.187142	-0.0761885	0.036337
unclassfied_f:Vibrionaceae	-0.194123	-1.41277	0.613075	0.262813	0.122093	-1.17546	-0.695208	0.532592	0.204939	-0.407023
Dickeya	-0.383301	0.00310892	-1.02104	0.232921	-0.256708	-0.377066	0.00949998	0.521266	0.00578151	0.0309424
unclassfied_f:Flammeovirgaceae	-0.596694	-1.43648	0.219318	1.29049	0.0117672	0.912682	-0.117747	-0.0528207	1.39171	1.18379
Phocaeicola	-1.21087	0.301612	0.235175	-0.182799	-0.971518	-0.123545	0.00881805	-0.00944464	0.1287	-0.0793378
Marinimicrobia_genera_incertae_sedis	-0.683222	-1.0067	-0.137321	0.343307	0.100457	0.423106	0.252141	-0.2238	1.91965	1.74736
Bacillus	0.0632039	2.20392	-0.524855	0.975999	2.76207	-0.0884947	-0.46259	0.66116	0.698846	-0.443749
Allisonella	-1.37863	0.617356	0.612125	-0.243791	-1.46074	-0.129645	0.0526847	0.068604	0.199746	-0.0442067
Oxobacter	-0.881619	-0.423855	-0.644824	-0.149486	-0.0943038	-0.201277	-0.0113977	-0.183567	-0.0692267	0.0240876
unclassfied_o:Sphingomonadales	0.755436	-0.761366	0.237477	0.726232	-0.304404	0.0722349	0.517774	-0.584513	-1.20614	0.15863
Terriglobus	2.17001	1.35043	-0.884037	-1.12799	0.343911	1.71351	-2.61626	-0.806588	0.862855	-0.745849
Mariprofundus	1.29939	-0.99998	0.812786	-1.69757	-4.06418e-05	0.446642	-1.79689	0.739884	-1.47176	1.16132
Meiothermus	-0.866683	-0.421705	-0.637496	-0.136948	-0.0780435	-0.193847	-0.0111967	-0.200822	-0.0630004	0.0525916
Oceanococcus	0.0904457	-0.0500224	-0.795434	0.493684	-0.415205	-0.591393	0.829678	-0.406196	-0.484207	0.729257
Lutibaculum	-0.871051	-0.504274	-0.622281	-0.0195441	-0.107295	-0.074792	-0.0112306	-0.188965	-0.132976	-0.0136891
Halolamina	-0.712835	-0.623327	-0.432176	-0.396125	0.0776674	-0.111107	0.383535	0.0949495	0.202642	-0.337107
Ezakiella	-1.07987	0.404136	0.336536	-0.482295	-0.840799	0.0889645	0.0831959	0.205178	-0.110112	0.139705
Lentibacillus	-0.876961	-0.447544	-0.658719	-0.148064	-0.100588	-0.205327	-0.0116367	-0.187142	-0.0761885	0.036337
Alkalibacter	0.402546	-0.125464	-0.573259	-1.56253	-0.0460191	1.29435	-1.36796	0.606018	-0.5112	0.764739
Serratia	-0.728848	-0.740341	-0.369083	-0.0881776	0.0246479	-0.124461	0.0783728	0.0646658	0.438384	0.132786
Thiodictyon	-0.164072	-1.36869	0.603433	0.348589	0.0601731	-1.3019	-0.9115	0.397001	-0.114632	-0.32337
Ferrithrix	-0.541907	-1.03605	0.0558252	0.247297	0.0219613	-0.765784	-0.515092	0.211483	0.262209	-0.250035
Aminobacterium	-0.77564	0.113821	-0.542615	0.077439	0.667832	-0.197111	-0.147739	-0.00345809	0.0669439	-0.0685671
Halomicrobium	-0.69654	-0.595407	-0.479096	-0.540715	0.0964278	0.0226054	0.626345	0.151536	0.239235	-0.400577
Peptostreptococcaceae_incertae_sedis	-1.9168	2.0228	2.08478	-0.23836	-2.16527	-0.0271087	0.0359805	0.164564	0.30513	-0.122747
Rothia	-1.22188	0.40651	0.298345	-0.122464	-0.718288	-0.110333	0.0291591	-0.0240462	0.0892969	-0.0729013
Oceanobacter	-0.793795	-0.506895	-0.553301	-0.193787	-0.047373	-0.0631668	0.156039	-0.218254	0.156414	0.151612
Mumia	-1.07348	0.14205	-0.177523	-0.0661963	0.435036	-0.235956	0.0365409	-0.352461	-0.167216	0.131161
Thermoflavifilum	-0.912001	-0.268937	-0.575553	-0.0878626	0.258324	-0.206094	-0.0164005	-0.203491	-0.145532	0.0717385
Arenibacter	-0.202307	0.0630302	0.331987	0.23888	0.509705	-0.379419	0.496814	-1.2503	-0.022685	0.303019
unclassfied_o:"Sphingobacteriales"	-0.678451	-2.11285	0.731663	3.78628	-0.363626	3.51662	-0.200301	0.361208	-1.8372	-1.70649
WPS-1_genera_incertae_sedis	3.41149	3.0056	-2.10456	1.60295	0.13056	-0.312516	0.275254	1.50107	0.770083	-0.419445
Kribbella	1.04851	1.47446	-1.40859	0.50486	0.625507	0.061217	-0.216261	1.2601	1.31374	-1.21853
Paraperlucidibaca	-1.1228	0.222263	0.121981	0.297808	0.847908	0.0941853	0.0752482	-0.441958	0.149866	0.689649
Halorubrum	-0.756175	-0.535381	-0.534208	-0.486665	0.0741699	-0.00242943	0.465891	0.090937	0.136128	-0.284452
unclassfied_f:Myxococcaceae	0.750098	0.419411	-1.1323	0.965366	-0.709931	-0.957239	1.15004	0.14605	-0.839967	1.01724
unclassfied_f:Veillonellaceae	-1.25583	0.409855	0.340564	-0.192047	-1.07864	-0.113282	0.0494194	0.0314184	0.0665256	0.0152365
unclassfied_c:"Methanomicrobia"	0.145464	-0.0595071	-0.68639	-0.924274	-0.196002	0.80654	-1.56911	-0.161873	-0.27655	0.496242
Thalassobaculum	-0.746485	-0.742078	-0.337974	0.114107	-0.0538928	-0.434171	-0.325681	-0.0231853	0.162326	0.0128378
unclassfied_f:Cytophagaceae	4.36443	-1.47066	2.53118	-2.38951	0.621796	1.00116	2.72811	-1.56915	0.584682	-1.17991
Woesearchaeota_Incertae_Sedis_AR17	-0.236329	-0.393771	-0.464024	-0.197415	-0.127296	-0.210567	-0.125577	-0.650002	0.0509075	-0.268746
Providencia	-0.882029	-0.299888	-0.590823	-0.195509	0.0265097	-0.138676	0.0489594	-0.151667	0.00583464	-0.0967798
Chryseomicrobium	-0.881179	0.148465	-0.0560399	-0.460613	0.324946	0.0642537	0.247239	0.114962	-0.260011	0.143794
Thermodesulfovibrio	0.699339	0.314123	-1.00132	0.823949	-0.63731	-0.848473	1.16598	-0.287896	-0.736541	0.870188
Pseudolabrys	3.96077	2.2604	-2.00649	-0.859516	-0.642011	1.75858	-2.26772	2.16553	0.270601	0.226585
Desulfomicrobium	1.09945	-0.387699	0.0488773	-2.48654	0.246444	1.61312	-0.841711	1.35041	-0.797488	0.856433
Gp20	3.6542	1.58689	-1.37838	1.65029	-1.31262	-1.16182	1.941	-1.25387	-0.692448	0.613092
Haematobacter	0.524899	-0.649401	1.15742	-1.29496	0.865386	0.273031	1.61187	0.0102608	0.797493	-1.07491
Aquicella	-0.0696903	0.118196	-0.827214	-0.0502122	-0.140081	-0.0432813	-0.0324079	-0.233265	0.235243	-0.284493
unclassfied_o:Methanobacteriales	-0.876961	-0.447544	-0.658719	-0.148064	-0.100588	-0.205327	-0.0116367	-0.187142	-0.0761885	0.036337
Dasania	-0.876961	-0.447544	-0.658719	-0.148064	-0.100588	-0.205327	-0.0116367	-0.187142	-0.0761885	0.036337
Dermabacter	-1.0566	0.0883557	-0.202477	-0.102159	0.203863	-0.211958	0.051445	-0.287426	-0.0954274	0.0626531
Methylosoma	0.0923401	-0.472488	-0.308731	-1.08039	0.062736	0.340773	0.514547	0.389445	-0.332106	0.13461
Paraferrimonas	0.425821	0.339562	-1.17756	0.790239	-0.62006	-0.846445	0.811381	0.4679	-0.645432	0.79906
unclassfied_c:Betaproteobacteria	4.64922	1.68474	-0.954955	2.1153	-0.983803	0.0995285	1.9558	-0.524744	2.28735	1.5394
unclassfied_f:Orbaceae	-0.89981	-0.395509	-0.595073	-0.0801331	-0.129194	-0.138242	0.0316127	-0.147591	-0.119067	0.0695295
Coprobacter	-1.21637	0.297504	0.223678	-0.248662	-0.985885	-0.151556	-0.0118451	-0.102456	0.0154291	-0.00176962
Rugamonas	-0.339232	0.797588	-0.51812	0.471745	1.09635	-0.362649	0.100873	0.022554	-0.0371052	0.00665823
Desulfobacter	1.0893	-0.950237	0.73575	-1.29126	-0.0882824	0.0375872	-1.14902	-0.352153	-1.17229	0.696789
Candidatus_Nanosalina	-0.865906	-0.460579	-0.643161	-0.187819	-0.0820998	-0.187591	0.0275771	-0.169551	-0.0679551	0.026682
Lactobacillus	-0.907739	-0.382487	-0.579777	-0.0679494	-0.139532	-0.125177	0.0403574	-0.140111	-0.12604	0.0750944
Asteroleplasma	-1.56931	1.06828	1.13709	-0.290686	-1.941	-0.0895395	0.0553923	0.112926	0.177465	-0.0137056
Gemmata	0.369526	0.583656	-1.19824	0.415156	-0.166388	-0.339818	0.260804	0.963381	0.100379	-0.00389962
Oleiagrimonas	-0.772368	0.121494	-0.530412	-0.0559031	0.549732	-0.108536	-0.0529746	0.0197732	0.19589	-0.260503
Chloroflexus	-0.849089	-0.346387	-0.577881	-0.106898	-0.0169212	-0.169239	-0.00992804	-0.231316	-0.0354346	0.106526
unclassfied_f:"Leptotrichiaceae"	-1.59494	1.50997	1.20744	-0.0640638	0.153527	-0.219569	0.0628148	-0.436308	-0.103146	0.17349
Planifilum	-0.520697	0.655798	-0.478499	0.173664	1.04265	-0.108553	-0.16567	-0.137049	0.224431	-0.309864
Georgenia	-0.879343	-0.306389	-0.606685	-0.166509	0.0255408	-0.157204	0.016642	-0.159371	-0.00561697	-0.0753796
Desulfoconvexum	1.12299	-1.79213	1.59309	0.579246	-0.0277655	-1.45383	-1.09086	-1.10789	-0.0232952	-0.225317
Actinocorallia	0.506017	0.561208	-1.33152	0.346188	-0.371767	-0.148339	-0.285655	0.190729	0.511645	-0.473796
Nakamurella	2.23199	1.24544	-1.07508	0.477166	-0.452916	-0.0509174	0.0466054	-1.4193	0.695855	-0.870963
Desulfotignum	0.0182696	-1.16301	0.404162	-1.12395	0.428774	-0.123313	1.08497	1.06338	0.266772	-0.730533
Sulfurisoma	-0.526801	-0.488895	-0.526085	-0.764093	0.0424033	0.245238	0.28162	0.395883	-0.275184	0.21167
Vespertiliibacter	-0.883652	-0.434054	-0.645861	-0.149522	-0.107803	-0.203271	-0.0136717	-0.188028	-0.077735	0.035779
Cohaesibacter	-0.747868	-0.579413	-0.468917	-0.146863	-0.0600966	-0.254715	-0.0209498	-0.130312	-0.0194538	0.0865101
Parasphingopyxis	2.14203	-1.75517	1.83436	0.531969	0.119329	-1.66665	-0.334297	1.0681	-0.384188	0.34923
unclassfied_f:Cryomorphaceae	1.70523	-2.30122	2.39881	-1.41214	0.798078	-0.198405	1.01713	0.896729	0.868222	0.0116371
unclassfied_f:Flavobacteriaceae	-0.742646	-2.42164	0.816572	4.13774	-0.154916	4.7514	0.495663	0.0197188	1.83175	2.37297
unclassfied_f:Pseudonocardiaceae	-0.720273	1.85815	-0.0481666	0.628674	3.17056	-0.112613	-0.325875	0.0170058	0.00787675	-0.208868
Marinicella	-0.917084	-1.33496	-0.101752	2.25054	-0.322213	2.62179	0.150077	0.0801008	-1.51546	-1.25095
Maritalea	-0.885845	-0.469716	-0.589887	-0.0335913	-0.124318	-0.0881309	0.0412266	-0.184051	-0.0973183	0.0887333
Gilvibacter	-0.460912	-0.995934	0.0783432	0.392171	-0.049889	-0.885496	-0.646936	-0.0361654	-0.077553	-0.194748
unclassfied_f:Chromatiaceae	-0.633854	-0.678068	-0.317382	-0.24872	-0.00445544	-0.317348	0.0297677	0.05012	-0.0223352	-0.0612297
Acetobacteroides	1.65365	-0.345527	0.217909	-2.66471	-0.0683646	1.73248	-1.81208	0.49925	-1.44548	1.40404
Ornithinibacillus	1.27012	0.221845	-0.723036	-1.41364	0.288071	1.09036	0.486881	1.20523	0.937647	-1.11285
Aureivirga	-0.88262	-0.594767	-0.573908	0.237595	-0.140147	0.240371	0.00562352	-0.148172	-0.318849	-0.200824
Flavobacterium	2.09055	-0.553398	1.3964	-3.00349	1.0093	1.8684	2.71495	0.571756	0.956707	-0.976881
Magnetovibrio	0.794153	-2.08558	1.77242	0.468843	0.180795	-1.87205	-1.51482	0.607888	-0.332786	-0.412163
Thalassobius	-0.859304	-0.57091	-0.565644	0.00286063	-0.067379	-0.0658103	-0.00316728	-0.19976	0.365009	0.490314
unclassfied_c:Acidobacteria_Gp3	6.33922	2.32135	-1.00719	0.168261	-0.951635	0.689218	-1.61828	-0.668108	0.489969	-0.511858
Taylorella	-0.899634	-0.40017	-0.608142	-0.155167	-0.140265	-0.199267	-0.0163514	-0.187964	-0.0760155	0.0327552
Ammoniibacillus	-0.944749	0.259555	-0.373375	0.12477	1.22578	-0.224548	-0.0864268	-0.1753	-0.25103	0.139164
Geomicrobium	-1.21628	0.482607	0.23967	-0.127738	0.108943	-0.21153	-0.0120175	-0.348828	-0.14144	0.0769927
Aquamicrobium	-1.40227	2.15098	1.0055	0.487876	2.95663	-0.259714	-0.133498	-0.288094	-0.541926	0.298111
Planotetraspora	0.611416	0.600944	-1.42936	0.968575	-0.711546	-0.934004	0.691827	1.08731	-0.575214	0.752806
unclassfied_f:Geobacteraceae	5.78525	-0.397196	1.71052	0.261397	-0.626145	-1.69385	1.63569	-0.408117	-1.5652	0.552082
Thalassolituus	-0.71459	-0.687795	-0.444073	0.0815556	-0.0322017	0.267262	-0.17644	-0.156333	0.975222	1.18803
Telmatocola	3.0588	0.308351	-0.159684	1.99747	-0.836895	-1.72436	0.91429	-1.36429	-0.241935	0.0326825
Tistrella	-0.756848	-0.601872	-0.45595	-0.145009	-0.00705316	-0.150875	0.158808	-0.140511	0.277178	0.0660845
Spirosoma	-0.402988	0.622944	-0.275654	-0.449342	0.978991	0.447583	-0.483539	-0.0950196	0.302516	-0.324021
Candidatus_Iainarchaeum	0.590826	-0.255134	-0.238421	-0.638231	-0.273959	0.245509	-0.647512	-1.67024	-0.242826	-0.110713
Schwartzia	-1.2244	0.304577	0.2316	-0.248632	-1.03715	-0.151017	-0.00350362	-0.0815187	0.0292438	0.0039271
Acaricomes	-0.86448	-0.455738	-0.630628	-0.200919	-0.0674877	-0.17797	0.0440798	-0.166563	-0.0558185	0.00963245
Trueperella	-0.864157	-0.46219	-0.637966	-0.202555	-0.073287	-0.181105	0.0442977	-0.1637	-0.061083	0.0121674
Flammeovirga	-0.418982	-0.52938	-0.361081	-0.0137823	-0.132725	-0.318111	0.260562	-0.857134	-0.0910147	-0.0218879
Echinicola	0.0661415	-0.181965	-0.603962	0.20753	-0.328618	-0.408022	0.800247	-1.11854	-0.318294	0.245452
Oceanicola	-0.449284	-0.756216	-0.230786	-0.868033	0.283262	0.175687	1.09875	0.460433	0.474838	-0.705658
Ignavibacterium	3.58299	-0.165766	0.780749	0.544589	-0.79354	-1.05507	0.717944	-3.09597	-1.30931	0.634293
Pseudorhodoferax	-0.856499	-0.377132	-0.625662	-0.15333	-0.0246297	-0.184063	0.0146681	-0.198712	-0.0250764	-0.0297978
unclassfied_f:Holophagaceae	1.58359	-0.364027	0.212236	-2.59969	-0.0667557	1.66336	-1.72665	0.481016	-1.42548	1.36887
Janibacter	-1.1976	0.931725	0.233398	0.173723	2.22623	-0.226065	0.0275606	-0.407969	-0.592877	0.435674
Lachnobacterium	-1.09227	0.00128472	-0.116387	-0.194176	-0.707536	-0.170627	0.0105962	-0.0761172	0.0371323	0.00634325
Symbiobacterium	-0.1702	0.700782	-0.538259	-0.28199	-0.104981	0.399759	-0.811441	-0.277198	0.906517	-0.8421
Desulfoglaeba	1.29594	-0.164609	-0.198108	-0.53081	0.0540269	0.35166	-0.307976	-0.72204	0.941934	-1.35558
Paludibaculum	5.21908	1.56724	-0.677739	0.58742	-1.29571	-0.334976	0.885771	-1.62455	-1.13961	0.931538
Nitrosococcus	0.637822	0.0834758	-0.691942	0.176481	-0.369986	-0.242334	0.778784	-1.70048	0.15225	-0.362521
unclassfied_c:Opitutae	6.78196	1.05116	0.881885	-0.355028	-0.189195	-0.381682	1.26393	0.569715	0.465789	-0.948603
Vulcanisaeta	-0.876961	-0.447544	-0.658719	-0.148064	-0.100588	-0.205327	-0.0116367	-0.187142	-0.0761885	0.036337
Patulibacter	-0.906245	-0.107928	-0.455916	-0.0942297	0.309222	-0.185907	0.0110321	-0.215859	-0.0591432	-0.00969133
Lacibacterium	-0.784672	-0.493645	-0.59909	-0.238534	-0.0333464	-0.143152	0.0769467	0.00229538	-0.0205692	-0.0988326
Varibaculum	-1.59902	1.22443	1.19451	-0.246292	-1.29104	-0.119763	0.0465422	-0.035046	0.0876374	-0.0438398
unclassfied_o:Actinomycetales	0.642173	-1.39524	1.00755	-1.33415	0.767521	0.257926	2.07214	0.591873	1.36707	-1.09957
Allobaculum	-1.33646	1.7542	0.71475	0.379635	2.43601	-0.226997	-0.148221	-0.257313	-0.471972	0.345706
unclassfied_o:Caulobacterales	-0.896233	-0.552718	-0.540995	0.259708	-0.128692	0.297081	0.0408397	-0.139811	-0.323351	-0.219637
Exiguobacterium	-0.682502	0.455274	0.303598	-0.810768	1.30031	0.349321	0.561609	0.515048	-0.568758	0.328209
Butyrivibrio	-2.00432	2.274	2.307	-0.387754	-2.30505	0.0138957	0.201771	0.0906682	0.512616	-0.340655
Asinibacterium	2.843	2.11298	-0.799724	-1.20013	1.24852	1.88391	-2.6419	0.198694	0.19329	-0.121142
Neokomagataea	-0.876961	-0.447544	-0.658719	-0.148064	-0.100588	-0.205327	-0.0116367	-0.187142	-0.0761885	0.036337
Rudaea	-0.75611	-0.621348	-0.513645	0.272017	-0.110955	0.527307	-0.116611	-0.205286	0.134891	0.505272
Maricaulis	-0.872128	-0.490343	-0.628322	-0.0943495	-0.0885825	-0.154045	-0.00632619	-0.194225	0.0706784	0.196478
Acetivibrio	-1.12725	0.0906546	-0.0521325	-0.219598	-0.702667	-0.173063	-0.0139646	-0.114686	0.0227117	0.000458142
Vagococcus	-1.2551	0.447064	0.374563	-0.149832	-0.95331	-0.10326	0.0292332	0.0177212	0.15096	-0.0900028
Saccharomonospora	-0.921903	0.61258	0.0248099	-0.146296	-0.143575	-0.0646842	-0.217743	-0.377061	0.306119	-0.321339
Sanguibacter	-0.89493	-0.388857	-0.586126	-0.121717	-0.0206428	-0.197544	-0.00807029	-0.195272	-0.048085	0.0744393
Pseudofulvimonas	0.669114	-0.130917	-0.462382	0.750568	-0.495227	-0.917707	0.867873	-0.660611	-0.629694	0.608644
unclassfied_f:Nocardioidaceae	-0.800206	0.549401	-0.308949	0.0479148	0.732892	-0.089592	-0.217991	-0.024151	0.102248	-0.136914
Hansschlegelia	0.644451	-0.56423	1.64309	0.580275	0.738934	-1.35256	-1.23053	-0.35941	-0.47524	-0.0411463
Dyella	-0.609125	-0.646959	-0.321009	-0.194355	0.094229	-0.0621957	0.23751	-0.0638863	0.485302	0.0760822
Methanothermococcus	0.0349906	-1.04999	0.411616	-0.418268	-0.00308094	-0.694307	-0.534234	0.0427322	-0.675105	0.210453
Ancalomicrobium	-0.817197	-0.158235	-0.603295	-0.0310411	0.256364	-0.20466	-0.0775347	-0.0754372	0.0367617	-0.0507719
Wohlfahrtiimonas	-1.06764	0.847138	0.0212121	0.271947	1.9237	-0.267639	-0.113701	-0.248934	-0.363555	0.271455
Desulfosporosinus	0.362657	0.304099	-1.01079	-0.559163	-0.108672	0.743914	-1.37873	-0.472399	0.728517	-0.602358
Frigoribacterium	-0.968654	-0.213722	-0.403857	-0.162346	-0.190254	-0.202841	-0.0126964	-0.210442	-0.0605338	0.0157553
Kaistia	-0.155725	-0.246661	-0.609021	0.383886	-0.289923	-0.329423	0.700814	-0.407908	-0.379343	0.413695
unclassfied_f:Lachnospiraceae	-2.41615	3.05116	3.34153	-0.472842	-3.52586	0.0524406	0.115719	0.29006	0.481418	-0.217367
Chlorophyta	-0.880781	-0.666553	-0.51437	0.405359	-0.106825	0.463579	0.0606791	-0.173524	-0.115423	0.148033
Sporolactobacillaceae_incertae_sedis	-0.828878	-0.483229	-0.600364	-0.20918	-0.0596511	-0.163516	0.1157	-0.173799	0.00326475	-0.0239933
Sphaerobacter	-0.409452	0.439478	-0.823679	0.205989	0.642362	-0.0898385	-0.331501	0.181851	0.56699	-0.562385
Taonella	1.00977	-0.855153	0.583745	0.110564	-0.204688	-0.739115	0.337975	-1.89495	-0.272357	-0.256924
Pseudokineococcus	-0.914594	-0.258323	-0.570183	-0.0845449	0.280437	-0.206525	-0.0170501	-0.204834	-0.15043	0.0753813
Hymenobacter	-1.46338	1.96642	0.977041	0.296341	2.73148	-0.203995	0.0950187	-0.570621	-0.397969	0.193654
Aquisphaera	3.49412	2.90752	-1.0267	-0.237759	0.949666	1.36682	-1.34654	1.35232	1.69206	-1.11281
Glycomyces	-0.121165	-0.399099	-0.0799089	-1.40856	0.833831	0.643909	0.922486	1.07757	-0.292918	0.0465733
Paenalcaligenes	-0.920567	-0.282285	-0.545741	-0.115571	0.115871	-0.206743	-0.00637085	-0.218576	-0.116923	0.066803
Candidatus_Procabacter	-0.949623	-0.21844	-0.461465	-0.124405	0.0482687	-0.218495	-0.00793274	-0.255597	-0.075767	0.0529838
Sphingopyxis	-0.857228	-0.383825	-0.628264	-0.152903	-0.0310788	-0.185562	0.0130738	-0.198908	-0.0292917	-0.0238779
Snodgrassella	-0.901417	-0.39246	-0.591218	-0.0757138	-0.131659	-0.133643	0.0345121	-0.145431	-0.121948	0.0723485
Beutenbergia	-0.554745	0.383126	0.0453231	-0.481384	1.08211	0.506578	-0.601801	-0.0872707	-0.823682	0.840238
unclassfied_f:Halobacteriaceae	-0.865906	-0.460579	-0.643161	-0.187819	-0.0820998	-0.187591	0.0275771	-0.169551	-0.0679551	0.026682
Tardiphaga	-0.311008	0.777737	-0.677273	0.313637	0.77706	-0.209352	-0.0950813	0.375248	0.126244	-0.1183
Endobacter	-0.899589	-0.398934	-0.599576	-0.0866468	-0.130779	-0.143656	0.0277025	-0.15097	-0.115421	0.0667979
Rhizorhabdus	-0.93706	-0.247395	-0.52129	-0.174675	0.0161927	-0.169365	0.0918759	-0.205615	-0.0447801	-0.0674952
Thermoflexus	-0.861485	-0.380519	-0.606179	-0.121523	-0.0467448	-0.183298	-0.0114974	-0.21485	-0.0509719	0.0841405
Bdellovibrio	-0.789227	-0.35182	-0.627013	-0.13145	-0.0461263	-0.181885	0.0225219	-0.194587	-0.0254492	-0.0253092
Saccharibacter	-0.876961	-0.447544	-0.658719	-0.148064	-0.100588	-0.205327	-0.0116367	-0.187142	-0.0761885	0.036337
unclassfied_o:Rhizobiales	-0.429372	-0.245615	-0.692739	0.0501814	-0.209065	-0.243656	0.18078	-0.361047	-0.0902283	0.0329473
Aliifodinibius	-0.657913	-0.623887	-0.436135	-0.661662	0.1592	0.0902893	0.789073	0.244573	0.301992	-0.505376
Nitratireductor	-0.879696	-0.843781	-0.432313	0.785647	-0.167383	0.835431	0.0230824	-0.12548	-0.582652	-0.466214
unclassfied_f:Burkholderiales_incertae_sedis	-0.185475	-1.27785	0.623564	0.706011	0.195394	-1.39797	-1.05046	0.323649	-0.0502984	-0.300767
Paucibacter	2.56321	0.781467	-0.735205	1.32456	-0.871045	-1.05758	1.91333	-1.9551	-0.420707	0.28642
unclassfied_f:Streptosporangiaceae	-0.539268	1.43989	-0.261054	0.444997	2.71695	0.0103789	-0.53442	-0.333237	0.132768	-0.317607
Methylopila	-0.986373	-0.142393	-0.3733	-0.12697	0.0250967	-0.20656	0.0111027	-0.207847	-0.11967	0.0353243
Polynucleobacter	2.63207	-1.25616	1.62912	-2.90022	0.82531	1.28131	2.37023	0.205091	0.630261	-0.76428
Litoribrevibacter	-0.870094	-0.687526	-0.517649	0.413402	-0.139214	0.403976	0.00191014	-0.167036	-0.360518	-0.245173
Marinospirillum	-0.68171	-0.803381	-0.0483455	0.282329	0.0314223	-0.684247	-0.551619	0.0738151	0.160713	-0.143059
Sandaracinus	1.32956	-0.916057	0.333281	3.09165	-0.728909	1.25429	0.82323	-0.585879	-1.91122	-0.801408
unclassfied_f:Moraxellaceae	-1.52561	1.40552	1.01892	-0.00462987	0.723419	-0.251562	0.0667081	-0.490939	-0.204624	0.160217
Acetanaerobacterium	-2.47028	3.50875	3.66348	-0.386284	-3.38903	0.0296978	0.0317839	0.339284	0.576481	-0.277138
Mycobacterium	1.21821	0.420335	0.145775	-0.946325	1.11069	0.783364	0.332211	-0.113748	1.51244	-1.48961
Diapherotrites_Incertae_Sedis_AR10	-0.861485	-0.380519	-0.606179	-0.121523	-0.0467448	-0.183298	-0.0114974	-0.21485	-0.0509719	0.0841405
Desulfofustis	-0.729623	-0.515669	-0.586872	-0.531428	0.0705161	0.0664169	0.486022	0.211808	0.101764	-0.27632
Niastella	4.59555	3.38713	-2.09043	-0.247103	0.0718542	1.6442	-2.2801	2.12207	0.934737	-0.36885
Phaeodactylibacter	-0.650538	-0.943335	-0.121053	0.569453	-0.0952799	-0.0920158	-0.342018	-0.0194193	-0.217715	-0.28835
unclassfied_f:Burkholderiaceae	0.505991	2.16424	0.121852	-0.189789	0.173127	0.54664	-0.548155	-0.453509	0.886503	-0.928175
Paenirhodobacter	-0.876961	-0.447544	-0.658719	-0.148064	-0.100588	-0.205327	-0.0116367	-0.187142	-0.0761885	0.036337
Mogibacterium	-2.48254	3.15475	3.55335	-0.468881	-3.91276	0.0775605	0.0603735	0.35527	0.512281	-0.241877
unclassfied_f:Desulfobulbaceae	1.41612	-2.85198	2.84387	0.618728	0.461791	-2.45275	-1.15901	0.804375	0.217308	-1.03929
Compostibacillus	-0.914548	-0.307922	-0.535559	-0.13446	-0.0258181	-0.20528	-0.000795202	-0.222871	-0.0544826	0.0409235
Alkalibacterium	-0.5376	0.116891	-0.158896	-0.82622	-0.105491	0.455364	-0.338876	0.231543	-0.207246	0.294455
Fabibacter	-0.692977	-0.990317	-0.139929	0.737112	-0.0976216	-0.0354944	-0.449189	0.0335326	-0.235841	-0.388146
unclassfied_f:Micrococcaceae	-0.891246	-0.499762	-0.503363	0.117213	-0.150401	0.0595154	0.102392	-0.175536	-0.126073	0.160242
Jatrophihabitans	0.0995359	0.25091	-0.92929	0.335935	-0.0708839	-0.348477	-0.0105822	0.697465	0.458306	-0.474323
Coxiella	1.44307	0.194422	-0.681242	1.31552	-0.707171	-1.68015	0.16063	1.39034	-0.804887	0.632289
Anaerosolibacter	1.30148	-0.259675	0.0384426	-1.68449	-0.286868	1.07778	-1.56115	-0.935028	-1.13695	0.953522
Gilliamella	-0.900961	-0.393404	-0.592372	-0.0769293	-0.131027	-0.134882	0.0337284	-0.14611	-0.121161	0.0716887
Subdivision5_genera_incertae_sedis	0.907089	-0.972733	2.59475	-0.726262	0.144145	-0.952742	-0.170823	0.182972	0.0010663	-0.728012
unclassfied_f:Kineosporiaceae	-0.397659	0.390268	-0.508256	-0.224996	0.167517	0.208059	-0.609856	-0.619378	0.553205	-0.530085
unclassfied_f:Ectothiorhodospiraceae	4.83381	-1.70301	2.82943	-1.41588	0.0691175	0.0171005	-1.15033	-1.19161	-0.578505	-0.114735
unclassfied_p:"Armatimonadetes"	-0.353272	-0.169843	-0.449187	-0.256864	0.173912	-0.143375	0.328193	0.256506	0.107818	-0.202205
unclassfied_f:Cellulomonadaceae	-0.856499	-0.377132	-0.625662	-0.15333	-0.0246297	-0.184063	0.0146681	-0.198712	-0.0250764	-0.0297978
Francisella	-0.841437	-0.637277	-0.501217	0.167525	-0.069736	0.17439	0.0674663	-0.194824	0.457224	0.588725
Thiovirga	-0.644982	-0.457583	-0.566065	-0.288826	-0.0757836	-0.109992	-0.00841843	-0.148934	-0.104111	0.0359026
Volucribacter	-0.881099	0.346128	-0.322184	0.115041	0.864525	-0.236859	-0.117579	-0.0929464	0.0348301	-0.0418487
Mannheimia	-0.865595	0.093766	-0.483148	0.0883978	0.81268	-0.23035	-0.102014	-0.0965576	-0.102294	0.041184
Rhodobacter	4.42015	-0.250961	1.32068	-2.66224	0.0187581	1.6391	0.524113	-1.55677	-1.15732	0.6108
unclassfied_o:Spirochaetales	-0.369483	-0.827174	-0.135822	-1.07509	0.353031	0.281881	1.40001	0.656087	0.457205	-0.65094
Anaeroarcus	0.843486	-0.57014	0.1311	-2.17662	0.0521011	1.16406	-0.806566	0.94209	-1.26599	1.20692
Arhodomonas	-1.08178	0.909372	-0.00101624	0.342733	2.43626	-0.252917	-0.12895	-0.283416	-0.562859	0.391655
unclassfied_o:Syntrophobacterales	2.15737	-0.310275	0.0287675	2.51986	-0.717643	-2.6571	-0.473941	1.70215	-0.380066	0.239735
Crenobacter	-0.876961	-0.447544	-0.658719	-0.148064	-0.100588	-0.205327	-0.0116367	-0.187142	-0.0761885	0.036337
Algoriphagus	1.46518	-2.22787	2.22445	-1.79526	1.09389	0.638546	2.36171	1.72161	0.662108	-1.35972
Sporosarcina	-0.739923	-0.526537	-0.518828	-0.246583	-0.0478324	-0.160548	0.0502031	-0.126883	-0.0281719	-0.0008756
Dactylosporangium	1.58539	2.67914	-1.3899	1.82574	1.22713	-0.889725	0.126777	1.72807	0.0610544	0.26673
Desulfatiferula	2.56645	-0.559482	0.816928	0.437855	-0.514947	-1.11154	0.408789	-2.6225	-0.653759	-0.147148
GpIX	1.21752	-1.26077	1.07896	-0.919767	0.195545	-0.316846	0.896801	-0.484374	-0.137475	-0.214554
Paraprevotella	-1.87195	1.79186	1.96434	-0.386259	-2.42623	-0.0442839	0.0168565	0.0780664	0.175872	-0.080316
unclassfied_f:Xanthobacteraceae	3.63425	2.26497	-2.01467	-0.589088	-0.492401	1.52639	-2.19876	2.29631	0.286776	0.358645
Ferrovum	0.0601927	0.374158	-1.30501	0.453037	-0.302005	-0.385215	-0.0343187	0.766106	0.373217	-0.284932
Iodobacter	1.35849	0.125546	-0.390602	-0.15526	-0.186881	0.423786	0.443143	-2.52268	1.18023	-0.923062
Oribacterium	-1.02378	-0.086525	-0.248668	-0.137357	-0.414479	-0.159633	0.0139031	-0.100707	-0.019371	0.0206376
Dolosigranulum	-1.47325	1.40107	1.04098	-0.229311	0.30388	-0.0675187	0.190263	-0.132016	-0.0806652	0.0382141
unclassfied_f:Chlorobiaceae	0.39759	-0.33982	-0.110322	-0.750277	-0.185579	0.224891	-0.666098	-1.21252	-0.522568	0.269678
Variibacter	1.01573	0.755126	-1.37992	0.484609	-0.44572	-0.157356	-0.0210931	-0.281311	0.554063	-0.476616
Akkermansia	-1.84325	1.60947	1.76776	-0.372808	-2.66186	-0.0503669	0.0596133	0.230655	0.376417	-0.106216
Nocardia	-0.954304	-0.0385558	-0.467239	-0.0071452	0.728307	-0.209207	-0.0323958	-0.231914	-0.247619	0.141028
Salmonella	-1.34213	1.77302	0.689625	0.449183	3.10199	-0.178651	-0.053767	-0.338195	-0.706085	0.443598
Chitinivibrio	0.2719	0.255768	-1.00688	-0.246741	-0.128777	0.367051	-0.720276	-0.852755	0.936105	-1.04375
Thalassomonas	0.0349689	-1.42097	0.738304	0.787754	-0.010368	-1.39169	-0.939249	-0.229535	-0.00540827	-0.406271
Azorhizobium	1.64009	0.631158	-0.318921	-0.200818	0.188579	0.398008	-0.0223033	-2.46065	-0.293307	0.0800486
Olivibacter	-0.910885	-0.276025	-0.578663	-0.0905478	0.244218	-0.206198	-0.0161579	-0.203038	-0.142679	0.0703598
Pelobacter	3.51837	1.9124	-1.49014	0.760116	-0.781957	-0.0983569	0.370322	0.387698	-0.726985	1.13962
Desulfofaba	0.320762	-2.00816	1.42543	0.836999	0.136231	-1.81699	-1.65008	0.597627	0.104005	-0.217416
Thermus	-0.863973	-0.387988	-0.611872	-0.124495	-0.0527234	-0.18645	-0.0109007	-0.210709	-0.0549735	0.0793779
Oxalophagus	-0.908178	-0.2894	-0.584836	-0.0952833	0.216289	-0.205822	-0.0151999	-0.201673	-0.136497	0.0661596
Obesumbacterium	-0.251932	-1.03139	0.218262	-0.62907	0.282068	-0.259525	0.804388	0.435182	0.468345	-0.535892
Sporolituus	-0.876961	-0.447544	-0.658719	-0.148064	-0.100588	-0.205327	-0.0116367	-0.187142	-0.0761885	0.036337
Azoarcus	1.60814	0.832713	-1.17426	-0.419397	-0.501895	0.72771	-1.19581	0.836517	-0.597881	1.05998
Eudoraea	0.549884	-2.21723	1.76981	1.13617	0.148637	-2.23157	-1.6998	0.413246	0.071346	-0.673717
Solobacterium	-1.14286	0.17175	0.0667874	-0.168996	-0.758912	-0.13043	0.0093517	-0.0458151	0.0945044	-0.0790646
Croceibacter	-0.855607	-0.588106	-0.551883	0.0210637	-0.0627152	-0.0366686	0.00751004	-0.203121	0.442647	0.564382
Psychrobacter	-1.14499	1.58605	0.695428	0.579747	3.25658	-0.338801	-0.223706	-0.274459	-0.471878	0.570961
unclassfied_p:"Euryarchaeota"	1.79785	-1.82261	1.68718	-1.67572	0.493497	1.41183	0.476332	0.185986	1.55056	2.21631
Weissella	-1.43823	1.60648	0.883432	0.120181	1.4032	-0.140098	-0.0354937	-0.32771	-0.244505	0.107195
Kibdelosporangium	0.375118	0.559557	-1.44125	0.68335	-0.447697	-0.570771	0.215692	0.939248	0.191895	-0.0621347
Shuttleworthia	-1.29715	0.461861	0.434246	-0.247857	-1.32823	-0.12538	0.0246527	0.0185619	0.0724412	0.0158776
unclassfied_f:Alicyclobacillaceae	0.740781	3.19928	-0.585663	1.81772	2.07454	-0.995343	0.341149	1.5205	-0.287615	0.535438
Duganella	-0.955158	-0.109945	-0.287145	-0.295875	0.196657	-0.0870508	0.293293	-0.0517138	-0.0353617	-0.130605
Kandleria	-1.58667	1.26633	1.22067	-0.25408	-1.33964	-0.124651	0.0285132	-0.124283	0.131112	0.0111694
Brockia	-1.01047	0.0802298	-0.338488	-0.000855545	0.820965	-0.234031	-0.0362047	-0.298904	-0.301936	0.223003
Succinatimonas	-1.17817	0.356679	0.170354	-0.163196	-0.189059	-0.197351	0.00666511	-0.270312	-0.0645472	-0.0097624
Aliiroseovarius	-0.212875	-1.56084	0.712616	0.771868	0.0707778	-1.38838	-1.24799	0.482998	0.331361	-0.264668
Formosa	-0.736606	-0.900976	-0.260878	0.417954	0.00474989	0.645028	0.256936	-0.248243	1.13572	1.10752
Alloiococcus	-0.762485	-0.200975	-0.657443	-0.103205	0.151976	-0.128836	-0.180512	-0.0996245	0.0393144	-0.023916
Parasegetibacter	2.99177	0.0396133	0.135584	-0.442416	0.115152	-0.0417182	3.18965	0.796032	0.72541	-0.299306
Aestuariispira	-0.888975	-0.489262	-0.530245	0.0674136	-0.142764	0.0119002	0.0826546	-0.178725	-0.114505	0.136673
Dorea	-1.33707	0.622516	0.544785	-0.207205	-1.0257	-0.14634	0.038302	-0.0636385	0.17035	-0.0355867
Agromyces	-0.76437	0.221756	-0.513076	0.124012	0.823875	-0.204432	-0.157636	0.0121019	0.0636416	-0.0688693
Marinilabilia	-0.512717	-0.930513	-0.0979807	-0.0549345	0.109169	-0.440583	-0.124849	0.456218	0.293971	-0.389413
Natronococcus	-1.20627	0.236403	0.141904	-0.227529	-0.941612	-0.167525	0.0146842	-0.0640664	0.0752156	-0.0059367
Rhodonellum	-0.141024	-0.427244	-0.428963	-1.15791	-0.0227183	0.633621	-0.377627	0.506467	-0.61992	0.677549
Gemella	-1.3359	0.611496	0.570885	-0.16468	-1.16344	-0.0957965	0.0382168	0.0489071	0.200064	-0.113343
Thermoflavimicrobium	0.985894	1.727	-1.34166	0.796295	0.0333392	-0.237031	-0.359015	0.634523	0.970358	-0.870327
Bizionia	1.40168	-2.23685	2.16823	1.00456	-0.00992576	-1.77809	-1.78912	-0.723151	-0.511772	-0.577303
Paludibacter	0.587352	0.544826	-1.24255	-0.203162	-0.363208	0.40424	-1.32923	0.766226	-0.018925	0.344118
Halopenitus	-0.928457	0.11669	-0.398376	0.0421093	1.00207	-0.206298	-0.0309999	-0.178005	-0.242147	0.127668
Basilea	-0.88002	-0.442962	-0.653354	-0.144038	-0.104035	-0.200968	-0.00852162	-0.185151	-0.0781858	0.0383154
Phyllobacterium	-0.871727	-0.303607	-0.604884	-0.203505	0.0365176	-0.133967	0.0541103	-0.141999	0.0268883	-0.129585
Ectothiorhodospira	-0.305672	-1.37544	0.490263	0.675983	0.0314226	-1.17252	-1.0097	0.254194	0.277122	-0.258808
Gp3	5.26014	2.91074	-1.98346	-0.0453452	-0.91553	1.30708	-1.66843	0.791181	0.135158	0.451887
Sphingosinicella	-0.123551	1.16634	0.00297348	0.0240799	2.56579	0.159248	0.504316	0.2054	0.496103	-0.644169
unclassfied_f:Sphingomonadaceae	3.48218	0.16604	1.27214	-1.16796	1.20231	0.475443	1.38311	-0.48237	0.244926	-0.364691
Halomonas	-0.38108	-1.10661	0.221695	0.227981	0.0778353	-0.806811	-0.639096	0.346924	0.0930748	-0.168703
unclassfied_f:Polyangiaceae	4.36941	1.81932	-0.769148	1.92414	-0.480168	-1.65476	1.52836	0.551905	0.270759	-0.490474
Psychrilyobacter	-0.876961	-0.447544	-0.658719	-0.148064	-0.100588	-0.205327	-0.0116367	-0.187142	-0.0761885	0.036337
Blastococcus	-0.987133	0.2692	-0.323576	0.0628563	1.17536	-0.19026	-0.0141413	-0.226162	-0.269207	0.107499
Candidatus_Pelagibacter	-0.666185	-1.44445	0.195903	1.32735	0.109194	1.37757	0.275911	-0.297427	3.48058	3.69316
Wolinella	-1.03611	0.303128	-0.0545283	-0.0794185	-0.165621	-0.18193	-0.0591659	-0.0755699	0.043648	-0.0322281
Gramella	-0.847619	-0.623468	-0.521365	0.0597861	-0.0544986	-0.0260111	-0.00841	-0.195119	0.548914	0.648891
Denitratisoma	-0.248259	0.0721535	-1.06763	0.352309	-0.375423	-0.50703	0.13195	0.666995	-0.242795	0.281392
Desulfuromusa	1.0025	-2.62883	2.41607	0.665879	0.409798	-2.3486	-1.26055	1.02209	0.219873	-0.987078
Desulfotomaculum	-1.21855	0.545355	0.283949	-0.152953	-0.508453	-0.178678	-0.0393231	-0.119135	0.0932704	-0.0260339
Gp16	6.22444	3.36439	-2.04313	0.97544	-1.02892	0.660164	-0.895084	-0.86853	0.371747	0.0561469
Marinimicrobium	0.0822727	-0.857851	0.172014	-1.25473	0.13103	0.0928928	0.216667	0.627292	-0.716021	0.400199
Pseudahrensia	-0.90576	-1.48333	-0.00502077	2.5317	-0.284062	2.91804	0.177622	0.0374811	-1.34524	-0.951555
Humibacter	0.780904	0.560108	-1.29051	0.886734	-0.592057	-0.773841	0.87361	0.26533	-0.266233	0.411267
Parachlamydia	3.1959	1.02113	-0.694499	-0.391102	-0.542195	1.08742	-1.126	-2.91066	0.590777	-0.873789
unclassfied_o:Methanococcales	0.38731	-0.677567	0.148649	-1.18478	-0.108977	0.20622	-0.765223	-0.161877	-1.06626	0.774538
unclassfied_d:Bacteria	6.13729	0.265799	1.31271	0.749025	-0.749116	-1.23375	0.169472	-0.89892	-0.978755	0.346115
unclassfied_f:Sporolactobacillaceae	-1.15389	0.420884	0.0160721	-0.000902578	0.869187	-0.259145	0.0188561	-0.439155	-0.278616	0.23656
Faecalicoccus	-1.65472	1.47378	1.4046	-0.250427	-1.03672	-0.140455	0.013559	-0.207751	0.133909	-0.121591
Moorella	0.522978	-1.5832	1.17081	-0.721876	0.265443	-0.961524	-0.171381	0.766713	-0.478674	-0.167413
Olleya	-0.909003	-0.284482	-0.58274	-0.0934179	0.226445	-0.205869	-0.0154879	-0.202058	-0.138608	0.0673263
Maricurvus	-0.875007	-0.465885	-0.645876	-0.124987	-0.0954638	-0.183904	-0.0099244	-0.190062	-0.0146234	0.103832
Marichromatium	0.28702	-1.30852	0.750963	-1.2333	0.461275	-0.132799	1.15062	0.794312	0.257713	-0.439634
Rhizobium	-0.470926	1.03968	0.334358	-0.649201	1.29488	0.304542	0.794342	0.925609	-0.0409404	-0.172404
Polaromonas	-0.846496	-0.385444	-0.61208	-0.160849	-0.0166072	-0.178746	0.0362847	-0.196229	-0.00580282	-0.0389671
unclassfied_f:Leptospiraceae	1.00859	-2.35772	2.04765	1.03906	0.159046	-2.13638	-1.66667	0.807544	0.140948	0.0773468
Sebaldella	-0.879679	-0.385351	-0.636276	-0.151673	-0.0524159	-0.19008	-0.00435847	-0.172135	-0.0429479	-0.0144286
Methanolobus	0.95797	-0.355617	0.00407222	-1.63861	-0.25058	0.988455	-1.5684	-0.484219	-1.25371	1.15286
Bombella	-0.882251	-0.420935	-0.640529	-0.140842	-0.0934196	-0.186309	0.0017557	-0.176285	-0.0725134	0.0257551
Inhella	0.947601	-0.800373	0.634531	-2.656	0.668904	1.2976	0.697086	1.65223	-0.651227	0.447984
Arcticibacter	-0.891331	1.14803	0.284793	0.016396	0.671254	0.0239287	-0.325212	-0.432978	0.193266	-0.307724
unclassfied_f:Opitutaceae	3.95657	-0.531929	1.20634	0.847019	-0.477159	-1.79553	0.919797	-0.194335	-0.365779	-0.111539
Latescibacteria_genera_incertae_sedis	6.88118	0.206904	1.29708	2.46872	-1.21019	-2.72383	-1.07437	-0.285149	-0.766087	0.295343
Blastocatella	0.298068	-0.83042	0.129826	-1.75752	0.429236	0.651388	1.09799	1.11894	0.0807243	-0.464031
Tangfeifania	-0.731419	-0.51488	-0.587884	-0.526453	0.068275	0.0628074	0.479695	0.206825	0.0998106	-0.272544
Nautella	-0.873432	-0.481403	-0.635012	-0.104691	-0.091013	-0.165517	-0.00844001	-0.19264	0.035979	0.161045
Ammoniphilus	0.31232	0.653783	-0.479661	0.729962	0.239059	-0.70565	1.11537	-0.594055	-0.905618	0.992159
Flectobacillus	0.679215	0.330607	-0.928046	-0.307592	-0.073989	0.443321	-0.561106	-0.956714	1.22494	-1.34985
Arenimonas	-0.128875	-0.00111297	-0.483875	-0.0401002	0.0472122	-0.379727	-0.0469895	0.430563	-0.136042	-0.0680164
Arcanobacterium	-1.36576	0.590563	0.577427	-0.243867	-1.407	-0.137423	0.04849	0.0505223	0.217336	-0.067336
Geothrix	4.19839	0.710354	-0.169531	-1.73046	-0.602713	0.945975	-0.161868	1.28544	-1.71904	1.55781
Bilophila	-2.2376	3.37913	2.80234	0.14353	0.450284	-0.096644	-0.0286935	-0.093145	-0.384183	0.429603
Ferrovibrio	-0.27154	-0.654165	-0.294884	-1.27929	0.268391	0.456833	0.987898	0.932082	-0.162067	-0.095397
Cellulophaga	-0.901824	-0.723943	-0.449918	0.732064	-0.175114	0.881465	0.0965656	-0.0609834	-0.610825	-0.319291
Halalkalicoccus	-0.842042	-0.342883	-0.553457	-0.260077	-0.102034	-0.0992575	-0.0202743	-0.0929667	-0.125287	0.104616
Wenxinia	0.313139	-1.5698	1.03603	-0.498995	0.255041	-1.03985	-0.266992	0.867903	-0.283746	-0.278637
Nibrella	-0.803749	-0.429123	-0.667629	-0.277584	-0.0605516	-0.0827347	0.0397107	-0.0429192	-0.0697355	0.00219419
Endozoicomonas	-0.876961	-0.447544	-0.658719	-0.148064	-0.100588	-0.205327	-0.0116367	-0.187142	-0.0761885	0.036337
Cytophaga	-0.357324	0.253626	-0.460801	0.234534	0.753533	-0.312487	0.363773	-0.331604	-0.389405	0.321268
Blastochloris	0.273186	-1.1193	0.557508	-1.10997	0.172346	-0.301648	0.0661193	0.639882	-0.699953	0.237795
Zhihengliuella	-0.98061	0.0829167	-0.376944	-0.0267926	0.784891	-0.182883	-0.0106347	-0.235786	-0.237644	0.111347
Thermorudis	-0.876961	-0.447544	-0.658719	-0.148064	-0.100588	-0.205327	-0.0116367	-0.187142	-0.0761885	0.036337
Salinibacter	-0.864766	-0.448814	-0.635138	-0.208513	-0.060383	-0.174721	0.052345	-0.157732	-0.0483056	-0.0108251
Sulfitobacter	-0.893607	-1.28476	-0.120692	1.96826	-0.228189	2.23747	0.127249	-0.00168329	-0.972174	-0.62909
unclassfied_f:Rhizobiaceae	3.04428	0.287944	0.821543	-1.87203	0.734598	1.62272	0.224566	-0.472173	-1.98587	1.63979
Stomatobaculum	-1.54064	0.970373	1.02802	-0.299268	-1.95343	-0.0885155	0.0452866	0.127664	0.184257	-0.00906917
Fodinibacter	-1.4619	1.75633	0.921646	0.22764	2.2318	-0.244056	0.058394	-0.536309	-0.433907	0.297802
Lutimonas	0.896652	-3.11775	2.65252	2.07546	0.254995	-0.824323	-1.35138	1.17686	-0.441071	-1.50309
Camelimonas	-0.958898	0.741828	-0.195915	0.322651	2.06905	-0.239005	-0.151109	-0.13068	-0.325522	0.181619
Acidobacterium	0.346018	0.766733	-0.522259	-0.86246	0.738166	1.04212	-1.6433	0.318128	0.0313829	0.213312
Balneatrix	-0.421909	-1.10637	0.197203	0.0746782	0.125646	-0.667415	-0.156408	0.244119	0.465443	-0.385754
Granulicella	-0.134765	-0.186506	-0.625998	-0.852678	-0.09693	0.630101	-0.883778	0.0359812	-0.295096	0.421836
Shimazuella	-0.958365	0.993191	-0.0871416	0.379759	2.2929	-0.221073	-0.176366	-0.0903208	-0.315532	0.178113
Alteromonas	-0.8732	-0.482989	-0.633824	-0.102863	-0.0905833	-0.163491	-0.00806867	-0.192917	0.0421344	0.167322
Plesiocystis	-0.0450992	-0.795967	0.176352	-0.820442	0.574819	0.21993	1.46715	0.461605	0.637178	-0.886422
Methylotenera	3.53925	0.0613914	0.595705	-0.452393	-0.0513023	0.302009	0.94625	-2.52175	0.98828	-1.16584
Sporosalibacterium	-0.125723	-1.13017	0.401991	0.160436	-0.032439	-1.01879	-0.646588	-0.161117	-0.383816	-0.0978256
Oceanimonas	-1.00646	0.438817	-0.122036	-0.00252988	0.903455	-0.184865	-0.123353	-0.316936	-0.180829	0.181906
Longispora	-0.788799	-0.419418	-0.615007	-0.134867	-0.104527	-0.192682	0.0124342	-0.274025	-0.0776063	0.10291
Variovorax	0.50031	2.0063	-0.433301	0.447326	0.896388	0.118839	0.0367751	1.1394	1.18427	-0.729256
Tissierella	-1.86126	2.2039	1.86077	-0.0762037	0.373642	-0.199507	0.0262309	-0.519253	-0.264699	0.149452
Pacearchaeota_Incertae_Sedis_AR13	-0.515669	-0.368752	-0.598802	-0.177154	-0.118813	-0.0843313	-0.0444946	-0.304675	-0.0515729	0.00217084
Diaphorobacter	-0.950117	-0.0587463	-0.396555	-0.181061	0.170406	-0.0143822	0.214976	-0.16794	0.0613998	-0.231909
Sinomonas	-0.606337	-0.212717	-0.839197	-0.0330568	-0.104863	-0.211235	0.000335985	0.148897	0.14622	-0.147942
Acrocarpospora	-0.872883	-0.444244	-0.650896	-0.1433	-0.0903774	-0.192733	-0.0162282	-0.192549	-0.0598163	0.0259992
Conexibacter	2.38301	3.22144	-0.176061	-0.391653	1.23303	1.25227	-0.273443	0.943263	1.8491	-1.92618
Soonwooa	-1.01184	-0.162753	-0.340209	-0.195406	-0.395955	-0.184567	-0.0244382	-0.171563	-0.0341844	0.012831
Marinifilum	0.170273	-1.67067	1.05881	-0.137495	0.359876	-1.07913	-0.00884777	0.838408	0.512323	-0.726459
Pseudohongiella	-0.728514	-0.801902	-0.308285	0.158492	0.0321913	0.369518	0.261249	-0.266438	1.37733	1.35062
Promicromonospora	-0.711495	1.40871	1.00945	-0.762623	2.02528	0.399369	0.708241	0.791627	-0.333649	0.0462584
Alkaliphilus	-0.815235	-0.496134	-0.582369	-0.244792	-0.0410568	-0.14553	0.158667	-0.158843	0.0186265	-0.0390004
Sulfurovum	0.877898	-2.46102	2.18914	0.415959	0.400079	-2.07811	-1.16835	1.09122	0.168541	-0.765411
Macrococcus	-1.18959	0.375071	0.105304	-0.163659	-0.15875	-0.175147	-0.026877	-0.21497	-0.0939768	0.0498876
Chondromyces	2.24751	1.54825	-1.10531	1.06351	0.0451261	-0.831028	1.66383	1.536	-0.172945	0.255107
unclassfied_f:Thermococcaceae	2.03026	-0.0653586	0.104501	-0.727981	-0.530414	0.13594	-0.238055	-1.8372	-1.26462	0.904147
Pedobacter	-0.953703	-0.15498	-0.466969	-0.15447	0.151292	-0.165602	0.097395	-0.215234	-0.0647038	-0.0607175
Litorimonas	-0.947544	-1.20618	-0.0873971	2.20017	-0.325172	2.67849	0.247827	0.109158	-1.37938	-0.921641
Kriegella	-0.894022	-0.815168	-0.452151	0.764303	-0.180703	0.846568	0.0308515	-0.0973267	-0.622316	-0.503314
Methylobacter	2.7732	0.754091	-0.534866	0.199686	-0.529284	-0.418526	1.39797	-0.442508	-0.832995	0.835312
Desulfosoma	-0.209719	-1.34895	0.556995	0.175062	0.118412	-1.15136	-0.602216	0.513677	0.120811	-0.444187
Pseudobutyrivibrio	-1.55135	0.994563	1.04225	-0.33341	-1.84231	-0.0930479	0.000219169	0.0313679	0.147004	-0.0395687
Nonomuraea	0.0360543	0.513139	-1.17208	0.200176	-0.0379926	-0.0152944	-0.304687	0.258718	0.969181	-0.985397
unclassfied_f:Methanobacteriaceae	1.4651	-2.31404	2.4597	-0.463477	0.423428	-0.583194	-0.250086	0.389624	0.951056	1.09197
Sediminibacter	-0.750981	-0.733099	-0.348372	0.106307	-0.0551878	-0.423602	-0.314148	-0.0293708	0.159555	0.018622
Curtobacterium	-0.792809	-0.984812	-0.0644791	0.880314	0.105837	0.887413	0.183839	-0.261254	2.21623	2.50155
unclassfied_f:Bacillaceae_1	-1.0213	-0.0185276	-0.13701	-0.159316	-0.194178	-0.117326	0.146259	-0.150634	0.0839781	-0.0489891
Weeksella	0.715261	0.40033	-1.13343	0.891775	-0.659108	-0.887239	1.11184	0.0216256	-0.677871	0.837518
Zunongwangia	-0.919105	-0.336017	-0.313847	0.179675	0.540212	0.0503164	0.0306744	-0.281279	0.58065	0.963977
Roseicyclus	0.783477	-1.96664	1.52685	-1.04512	0.575869	-0.56773	0.577103	1.4393	0.272292	-0.397817
Fervidobacterium	-0.861484	-0.380516	-0.606176	-0.121522	-0.0467423	-0.183297	-0.0114974	-0.214852	-0.0509707	0.0841427
Salinigranum	-0.274765	-0.876199	-0.0528271	-1.2303	0.402227	0.342728	1.53837	0.804609	0.432016	-0.658501
Desulfococcus	-0.183428	-0.60166	-0.301924	-0.914174	0.039866	0.468081	-0.298336	0.618974	-0.366722	0.606296
Perlucidibaca	-0.662385	-0.222277	-0.71274	-0.213103	0.0231065	0.00396643	-0.406689	-0.112564	0.0487059	0.0183169
Arcobacter	-0.711862	-0.797117	-0.339527	0.332671	-0.0549648	0.351956	0.0415838	0.0830055	-0.288885	-0.422386
GpV	-0.841293	-0.352689	-0.600175	-0.138812	-0.00494136	-0.167602	0.0115601	-0.217851	-0.0148224	0.00736508
unclassfied_c:Mollicutes	-1.36028	0.885705	0.871416	-0.327295	-1.1698	-0.0982044	-0.000379539	-0.218174	0.0517086	-0.114186
Rhizobacter	1.773	1.38895	-0.831801	1.59388	0.444753	-1.32728	0.670344	1.24268	-0.510279	0.482314
unclassfied_o:Chlamydiales	2.84661	-0.431387	0.89789	0.570279	0.00326991	-0.783734	-0.840249	-1.71823	1.16947	-1.80706
Natronincola	-0.828878	-0.483229	-0.600364	-0.20918	-0.0596511	-0.163516	0.1157	-0.173799	0.00326475	-0.0239933
Thalassococcus	-0.96708	-0.217791	-0.408212	-0.161965	-0.188986	-0.202973	-0.0128545	-0.210284	-0.0602804	0.0160096
unclassfied_f:Ruminococcaceae	-2.1227	2.34032	2.58846	-0.438761	-2.97063	-0.0147065	0.0349145	0.151826	0.291494	-0.128318
Dichelobacter	-0.55682	-0.534746	-0.484334	-0.685108	0.0470373	0.0882038	0.451565	0.372009	-0.213775	0.0819669
Dermacoccus	-1.56883	1.25673	1.04717	-0.13787	-0.403231	-0.184164	0.0752822	-0.239707	-0.0556166	0.105944
Neptunomonas	-0.880345	-0.520845	-0.570727	0.0852255	-0.116579	0.101817	0.0539607	-0.173471	-0.0404774	0.0955351
Hydrogenophilus	-1.27683	0.817126	0.369229	-0.0437172	0.872739	-0.199206	0.130143	-0.425668	-0.194902	0.071889
Actinoallomurus	1.78888	0.903043	-1.14988	-0.132645	-0.32652	0.561483	-0.777781	-1.62771	1.32168	-1.54667
Rhodanobacter	-0.449755	-0.380558	-0.593651	-0.712591	-0.0692015	0.358029	-0.349943	0.226317	-0.373504	0.445864
Catenibacterium	-1.08912	0.0223246	-0.0916333	-0.198099	-0.744144	-0.162957	0.0101256	-0.0802846	-0.00858209	0.0322728
Methyloligella	-0.502736	-1.07521	0.117196	0.506953	-0.0264005	-0.977302	-0.839499	0.168301	0.0672108	-0.263061
Williamsia	-0.856499	-0.377132	-0.625662	-0.15333	-0.0246297	-0.184063	0.0146681	-0.198712	-0.0250764	-0.0297978
Ruminobacter	-1.44428	0.946552	0.783918	-0.121867	-0.662748	-0.139454	0.0376238	-0.0553642	-0.10144	0.187021
Thiohalobacter	0.243293	-1.14805	0.526346	-0.00405402	-0.0148746	-0.634856	-1.15655	0.159792	-0.338298	0.0612286
Fulvimonas	-0.41732	-0.0571393	-0.968749	0.22011	-0.296996	-0.419795	0.0753297	0.467522	-0.177526	0.19613
Pleomorphomonas	-0.908259	-0.367546	-0.596802	-0.15699	-0.0605791	-0.194358	0.0232417	-0.196355	-0.0723451	0.00621029
Ruminococcus	-2.31959	2.71221	3.07771	-0.485783	-3.8123	0.0400575	0.0575878	0.348615	0.51054	-0.189862
Anaeroplasma	0.117039	1.26029	-0.123415	-0.157465	-0.405691	0.315294	-0.475565	-1.03812	1.11873	-1.34131
Methylobrevis	0.408031	0.526228	-1.41445	0.783133	-0.573702	-0.750531	0.439526	1.03489	-0.235946	0.376226
Pseudoxanthobacter	0.509162	0.522982	-1.38007	0.88449	-0.662309	-0.874281	0.642951	0.979227	-0.516422	0.680394
Undibacterium	1.91077	-1.48511	1.52682	-2.37881	0.765802	0.851362	2.49081	0.482623	0.770014	-0.580098
Dolosicoccus	-1.31664	0.777083	0.536108	-0.120166	0.0579508	-0.199416	0.0167466	-0.324194	-0.130335	0.0281297
Pediococcus	-1.00831	-0.14524	-0.31528	-0.166808	-0.379254	-0.18431	-0.00269397	-0.146199	-0.0417875	0.0355807
Scardovia	-1.27679	0.562834	0.439427	-0.245789	-0.951962	-0.139181	-0.0565506	-0.105809	0.0503793	-0.0579658
Candidatus_Solibacter	3.81242	2.5769	-2.4497	0.480213	-0.957144	0.794621	-2.05089	1.42127	0.764365	-0.141421
unclassfied_f:Enterobacteriaceae	-1.63492	1.9263	1.34185	0.138975	0.857676	-0.167081	-0.0212524	-0.15951	-0.342262	0.279566
Clostridium_XlVa	-2.06511	2.11888	2.38017	-0.427149	-3.2681	-0.00233593	0.0677426	0.307836	0.431865	-0.12673
Gp22	3.18889	-0.958476	1.17039	2.64459	-0.703544	-3.34743	-0.235566	1.30803	-0.860251	0.511108
Woodsholea	-0.871051	-0.504274	-0.622281	-0.0195441	-0.107295	-0.074792	-0.0112306	-0.188965	-0.132976	-0.0136891
Nitrococcus	-1.12455	0.881784	0.0275891	0.309706	2.3988	-0.247291	-0.0963714	-0.337833	-0.618479	0.429038
unclassfied_o:Methanomicrobiales	1.24191	-0.517187	0.330238	-1.29903	-0.262899	0.378347	-0.917947	-1.27192	-1.13851	0.677866
Pontibacter	-0.862279	1.52983	0.349869	0.30453	3.51987	-0.0812632	0.0608796	0.0545507	-0.368167	0.122764
Microbacter	-0.377561	-0.732836	-0.122162	0.096938	-0.102837	-0.531725	-0.0678638	-0.666832	-0.150457	-0.0843566
Thermanaerovibrio	0.427003	0.525536	-1.40159	0.851339	-0.638478	-0.836151	0.489137	1.14473	-0.446786	0.603734
Planctopirus	3.529	2.1606	-2.11361	2.0575	-1.1759	-1.08589	1.5676	0.107476	0.253965	-0.049572
Aciditerrimonas	-0.242442	0.167883	-1.00182	0.0715936	-0.0183798	-0.0535289	-0.290227	0.173205	0.629472	-0.610741
Gp11	2.29192	1.26133	-1.56788	1.75636	-1.13897	-1.35052	1.90534	0.160297	-0.889454	1.10949
Desulfopila	1.35982	-1.4412	1.34733	-1.07196	0.0337535	-0.379758	-1.70833	0.451308	-1.34843	0.746971
Renibacterium	-0.878178	-0.445254	-0.656817	-0.147677	-0.097652	-0.204987	-0.010829	-0.187341	-0.0774643	0.0366165
unclassfied_f:"Rikenellaceae"	-1.22957	0.358757	0.279251	-0.253318	-0.812141	-0.148012	-0.0381403	-0.173273	-0.0327878	-0.031207
Compostimonas	-0.580816	-0.151066	-0.500704	-0.0513286	0.00232542	-0.228589	0.340006	-0.614849	-0.122551	-0.016431
Microgenomates_genera_incertae_sedis	1.30941	0.44838	-0.799452	-0.296605	-0.333449	0.409941	-0.574789	-1.27228	0.434288	-0.487161
Terasakiella	-0.649985	-0.960774	-0.100404	0.340097	-0.0114075	-0.532947	-0.499592	0.0763692	0.484336	0.165472
Nevskia	-0.350548	-0.337841	-0.45916	-0.125352	0.120796	0.00523984	0.118619	-0.106415	0.473698	0.0333658
Halonotius	-0.862552	-0.450657	-0.631668	-0.217742	-0.0552704	-0.170407	0.0617005	-0.153368	-0.0453527	-0.0154008
Anaerovibrio	-1.18126	0.428695	0.156488	-0.0962542	0.219587	-0.220721	0.0111084	-0.361114	-0.120105	0.104703
Saccharofermentans	0.195436	0.232397	-0.627924	-0.872848	-0.376491	0.898222	-1.69756	-0.278672	0.0828958	0.154726
Agaribacter	-0.882663	-0.931443	-0.381048	1.00576	-0.186901	1.08704	0.0308989	-0.106247	-0.707424	-0.587971
Alicyclobacillus	-0.860972	-0.394218	-0.619191	-0.127207	-0.0585615	-0.185037	-0.0147468	-0.212657	-0.0508004	0.070984
Micromonospora	-0.802679	-0.228235	-0.61255	-0.191849	0.116377	-0.103563	0.0148463	-0.0976767	0.018521	-0.103525
Salicola	-0.870122	-0.439656	-0.641489	-0.190927	-0.0664487	-0.181603	0.0359243	-0.165197	-0.0496614	-0.0116204
unclassfied_f:Brucellaceae	-0.840037	0.0169539	-0.530948	0.058094	0.630308	-0.225938	-0.101044	-0.0703897	-0.0361347	-0.00449663
Pseudomonas	-0.845495	-0.274547	-0.491678	-0.242443	0.108234	-0.108579	0.110816	-0.0625653	-0.0534472	-0.0240402
Persicitalea	0.271906	-0.813669	0.269368	-0.554658	-0.153051	-0.346922	-0.679078	-0.711927	-0.834533	0.385843
Azospirillum	1.75844	-0.243439	0.0332696	-2.11205	0.0420673	1.16784	-0.589627	1.95051	-0.828652	0.805848
Howardella	-1.69587	1.31295	1.44715	-0.315877	-2.39923	-0.0638245	0.0797668	0.230936	0.297204	-0.0464042
Maribius	-0.818409	-0.693156	-0.442083	0.245108	-0.0746356	0.03854	-0.114875	-0.132951	0.133567	0.217544
Desulforegula	1.20165	-0.333998	0.102453	-0.469879	-0.322608	-0.0455269	-0.226981	-2.33991	-0.277538	-0.323505
Nibribacter	-0.62536	1.75865	0.350355	0.863759	3.20255	-0.47143	0.2213	-0.372742	-0.776558	0.661559
Staphylococcus	-2.01924	3.37893	2.51165	0.273476	2.12346	-0.213567	-0.0628203	-0.597924	-0.485223	0.382919
Nonlabens	-0.874087	-0.734083	-0.482023	0.532499	-0.122958	0.572773	0.0433119	-0.172818	-0.237847	-0.0425406
Methanocorpusculum	-1.27078	0.485798	0.382639	-0.244337	-0.676085	-0.154634	-0.0353062	-0.205249	-0.0449056	-0.0432351
Kangiella	-0.813209	-0.635275	-0.425494	0.182384	-0.102418	-0.106466	-0.133794	-0.0867738	-0.00601089	0.0277413
Hyunsoonleella	-0.876961	-0.447544	-0.658719	-0.148064	-0.100588	-0.205327	-0.0116367	-0.187142	-0.0761885	0.036337
Reyranella	3.97715	2.63501	-2.09261	1.28716	-0.624577	-0.0969109	0.560237	0.654286	1.24625	-0.884868
Parablastomonas	1.48382	0.368414	-0.755402	0.813601	-0.658153	-0.747662	1.42659	-1.61269	-0.308525	0.19808
Zobellia	-0.862402	-1.00696	-0.289709	1.14489	-0.203329	1.14734	-0.0534737	-0.00815857	-0.708134	-0.640775
unclassfied_o:Acidimicrobiales	2.38763	0.421425	-0.216511	0.385943	0.210113	4.59532	-1.93912	0.591555	-1.06657	-0.709317
Neisseria	-1.03136	-0.0762462	-0.220922	-0.143657	-0.470713	-0.1509	-0.00777398	-0.099644	0.0142896	-0.0346287
Acidothermus	1.47386	0.606996	-1.0399	0.762857	-0.639358	-0.572788	1.28209	-1.40061	-0.0560813	0.00203495
Peptostreptococcus	-1.20168	0.590201	0.370317	-0.267267	-0.736829	-0.0185989	0.130798	0.0411182	0.324934	-0.367991
Chitinibacter	1.73663	-0.57168	0.495503	-2.69421	0.028843	1.46802	-1.28294	0.849864	-1.47658	1.31537
Azonexus	0.157715	-0.800291	0.205913	-0.421768	-0.148626	-0.421986	-0.519715	-0.798644	-0.703083	0.25076
Marinobacter	-0.77263	-0.687286	-0.405666	0.0737281	-0.0537776	-0.320678	-0.213565	-0.0694806	0.205398	0.15723
Profundibacterium	0.0765462	-0.863378	0.178229	-1.23347	0.128136	0.0673546	0.20857	0.607458	-0.710807	0.389252
Candidatus_Hydrogenedens	1.33202	-0.407052	0.20565	-1.03743	-0.349882	0.177932	-0.597501	-0.943456	-1.3933	1.05918
Methanothrix	3.35122	1.0748	-0.844482	0.0983758	-1.0756	-0.164077	-0.152986	-0.740803	-1.16851	0.94878
Psychroflexus	-0.709039	-0.81763	-0.272316	0.383278	-0.0670407	0.619845	0.0634528	0.0299337	-0.504443	-0.214834
Chromohalobacter	-0.789379	-0.712343	-0.404902	0.127548	-0.0504629	-0.214651	-0.190769	-0.105992	0.428072	0.382581
unclassfied_f:Cyclobacteriaceae	-0.345449	-0.854202	-0.0341114	-0.419347	0.0968808	-0.257417	0.131195	0.254283	0.00875052	-0.14146
Bradymonas	-0.678722	-0.387271	0.198731	-0.316068	0.30904	0.307389	0.725334	0.443585	0.590604	-0.199455
Sediminicola	0.886259	-0.800535	0.433105	0.367241	-0.210499	-0.798467	0.679328	-1.97172	-0.0971562	-0.396683
Slackia	-0.0649392	0.683844	0.275633	-1.32003	-0.150972	1.07717	-0.790598	0.960321	-0.174354	0.439558
Amorphus	0.753044	-2.22547	1.80883	1.06561	0.194485	-1.94219	-1.43022	0.403465	0.603584	-0.203689
Fulvitalea	-0.833371	-0.687007	-0.462061	0.208583	-0.0546831	0.143762	0.0259564	-0.212563	0.900503	1.04713
Agarivorans	-0.876961	-0.447544	-0.658719	-0.148064	-0.100588	-0.205327	-0.0116367	-0.187142	-0.0761885	0.036337
Methanohalobium	-0.253757	-0.891346	-0.0308848	-1.27772	0.422229	0.365806	1.58936	0.836312	0.441134	-0.672649
Hamadaea	0.060263	0.328534	-1.27622	0.536188	-0.413788	-0.555936	0.178181	0.87697	-0.0227687	0.1188
unclassfied_f:Oceanospirillaceae	-0.372036	-1.51518	0.526737	0.921296	0.0812373	-0.848013	-0.965819	0.277221	1.15924	0.602308
Desulforhabdus	1.4549	0.256261	-0.504175	-0.498139	-0.349738	0.401557	-0.300181	-2.23386	0.329034	-0.728149
Paenochrobactrum	-1.25227	0.783818	0.378167	-0.14059	0.600635	-0.141847	0.110853	-0.356533	-0.103961	-0.0187847
Ancylobacter	-0.318485	-0.892753	-0.0298967	-1.05491	0.40531	0.273485	1.53892	0.568872	0.681246	-0.799444
Cloacibacillus	-1.22753	0.360079	0.247446	-0.225637	-0.73632	-0.14953	-0.0234386	-0.151683	-0.0428592	0.0190566
Galbibacter	0.434964	1.14802	-0.593533	0.134118	1.17667	0.249075	-0.552619	-1.12927	0.879771	-1.08752
Ilyobacter	1.01598	-1.05855	0.891223	-0.684532	0.363985	-0.407084	-1.23414	0.661676	-0.295643	-0.0336059
Actinokineospora	-0.355828	0.841135	-0.554773	0.107089	0.924221	0.120234	-0.741861	0.0497965	0.544402	-0.466786
Methylomicrobium	-0.24769	-1.27045	0.469915	0.53301	0.0422891	-1.16691	-0.902014	0.303667	0.197457	-0.299641
Quatrionicoccus	-0.315986	0.0776681	-1.00483	0.301284	-0.317304	-0.467282	0.137232	0.605271	-0.212273	0.224107
unclassfied_f:Aerococcaceae	-1.33196	1.1039	0.604142	0.0704137	1.06324	-0.237259	0.00322564	-0.391223	-0.293756	0.184225
Armatimonadetes_gp5	4.763	1.90484	-1.36145	0.751979	-0.887365	-0.243871	1.82807	0.500302	0.0305526	0.0737784
Owenweeksia	-0.846592	-0.643742	-0.493099	0.232293	-0.0875321	0.158305	0.00236734	-0.175591	0.322964	0.506936
Catonella	-1.82704	1.62363	1.81618	-0.308808	-2.71811	-0.0074167	0.0711162	0.314712	0.382939	-0.12711
Rheinheimera	0.000699676	-0.862738	0.151406	-1.65114	0.579784	0.5568	1.72478	1.18365	0.315847	-0.683744
Asticcacaulis	0.138341	0.417044	-0.526905	-0.376207	0.760903	0.334497	-0.146238	-0.226073	0.262833	-0.389402
Roseomonas	-0.788626	1.34541	0.996219	-0.0255937	3.18698	-0.0849891	0.58568	-0.30674	-0.313067	0.018932
Bifidobacterium	-1.0714	0.0319062	-0.129367	-0.0969133	-0.393072	-0.116044	0.0425198	-0.146001	-0.0546138	0.0524974
Bavariicoccus	-0.98832	-0.0732845	-0.400348	-0.063945	0.452867	-0.233369	-0.018078	-0.285065	-0.21466	0.156503
Cocleimonas	-0.892087	-0.647651	-0.528449	0.4232	-0.159104	0.492121	0.0282236	-0.113867	-0.43113	-0.262133
Eggerthia	-0.999676	-0.0954241	-0.3553	-0.153684	0.00264662	-0.183812	0.0563919	-0.231143	-0.042247	-0.0277322
Tabrizicola	-0.699377	-0.588544	-0.493525	-0.565883	0.0981044	0.0479764	0.625588	0.201222	0.179229	-0.337934
Tolumonas	-1.21819	0.279107	0.178755	-0.264141	-0.897681	-0.152015	-0.0368229	-0.136598	0.0150629	-0.0182839
Roseovarius	-0.81176	-0.654559	-0.468815	0.199078	-0.071345	0.173936	-0.0196477	-0.134148	0.373302	0.511874
Aquimonas	-0.394941	-0.693181	-0.268085	-1.02496	0.207948	0.234906	0.898316	0.650053	-0.070173	-0.132653
Papillibacter	-0.925442	-0.305568	-0.556395	-0.16702	-0.0257952	-0.180258	0.0552723	-0.198792	-0.0596508	-0.030708
Leadbetterella	-0.910886	-0.27542	-0.578471	-0.0902565	0.245293	-0.206119	-0.0161193	-0.203002	-0.142815	0.070246
Brachybacterium	-1.29058	1.0824	0.527628	0.0219945	1.0591	-0.189446	-0.0716009	-0.3792	-0.283455	0.214481
Tropicibacter	-0.414516	-0.634267	-0.412598	-0.0440836	-0.0125537	0.647268	-0.716811	-0.00599116	1.20081	1.54995
unclassfied_c:Ktedonobacteria	0.905919	0.741001	-1.32657	-0.431254	-0.136542	0.875867	-1.73366	0.141528	1.11342	-0.882531
Ciceribacter	0.238878	-0.764091	0.188821	-0.240151	-0.0159973	-0.270816	0.705785	-1.37373	0.17497	-0.333649
Oscillochloris	1.28606	-1.35289	1.15808	-2.3062	0.465313	0.401724	0.612371	1.23851	-0.825751	0.136339
Alloprevotella	-1.84959	1.77205	1.91538	-0.353776	-2.18076	-0.03713	0.0167962	0.0328463	0.266692	-0.219768
Anaerobacter	1.43921	0.910571	-1.45984	0.913763	-0.790421	-0.71142	0.790439	0.048332	-0.0707351	0.031733
unclassfied_f:Micromonosporaceae	1.86703	2.34856	-1.83293	1.63619	0.592847	-0.75466	0.575426	1.90618	0.386401	-0.229274
Flavihumibacter	-0.85733	-0.389075	-0.630097	-0.152596	-0.0358388	-0.186536	0.0121739	-0.199563	-0.0323491	-0.0193766
Aridibacter	4.42871	1.74581	-0.994984	1.46834	-0.849463	-1.03404	1.16137	-0.963618	-0.0241759	-0.255265
Jiangella	-0.346496	0.0393022	-1.00731	0.0505489	-0.0734616	-0.0697955	-0.291045	0.0786903	0.615514	-0.603766
unclassfied_f:Caldilineaceae	3.81064	-1.24765	2.11637	1.21365	-0.144104	-2.1221	-0.585345	-1.38407	-0.273775	-0.545595
unclassfied_f:Thermoanaerobacteraceae	0.115246	-0.101893	-0.46249	-0.382038	-0.057621	0.143248	-0.406624	-1.15107	0.0328805	-0.201201
Desulfosporomusa	-0.901978	-0.374484	-0.599459	-0.142391	-0.0701165	-0.200269	-0.006763	-0.180479	-0.0819011	0.0431746
Microvirgula	-0.976062	-0.140254	-0.41834	-0.10132	0.225065	-0.229617	-0.00913825	-0.280195	-0.136864	0.0985038
Mariniflexile	-0.698787	-0.920824	-0.20273	0.219573	0.0785972	0.198402	0.191576	-0.167092	1.45894	1.21513
Thiofaba	-1.06861	0.131006	-0.151859	-0.0963763	0.234788	-0.222959	0.0415184	-0.323522	-0.0851724	0.0634191
Halotalea	-0.876961	-0.447544	-0.658719	-0.148064	-0.100588	-0.205327	-0.0116367	-0.187142	-0.0761885	0.036337
unclassfied_f:Rhodospirillaceae	3.80928	-0.59945	0.782215	1.66876	-0.235512	2.35136	-2.95694	-0.407521	3.05886	1.89029
Alkanindiges	-0.662956	-0.342492	-0.569616	-0.527696	0.0706904	0.125698	0.149482	0.199993	-0.152894	0.0863126
Desulfovirga	0.456701	0.50058	-1.30058	0.813524	-0.631934	-0.800107	0.488785	0.993806	-0.485053	0.708543
Catabacter	-0.124323	-0.288519	2.66587	-1.24149	-1.17979	-0.539686	0.622886	1.71701	0.130149	-0.566491
unclassfied_f:Alteromonadaceae	-0.922456	-1.22141	-0.157916	1.97175	-0.260936	2.33676	0.17818	0.0406804	-1.19283	-0.803603
Lacibacter	-0.474869	-0.084506	-0.777742	-0.284402	0.0409356	0.182552	-0.712671	-0.152222	0.192529	-0.0774311
Deefgea	-0.673731	-0.596961	-0.481195	-0.618905	0.123396	0.0866622	0.694066	0.255495	0.20698	-0.380378
Barnesiella	-1.52151	1.00135	1.0432	-0.287409	-1.53126	-0.109627	0.00814333	-0.0147451	0.172569	-0.119161
Ramlibacter	0.91257	1.46188	-1.56782	1.04348	-0.408814	-0.581027	0.176656	1.61032	0.511191	-0.346559
Elusimicrobium	-0.330208	0.643213	-0.142117	0.048817	-1.03884	-0.16587	0.112747	-0.248634	0.165072	-0.124651
Parvularcula	-0.0545657	-1.46012	0.748384	0.0647589	0.161735	-1.21543	-0.579197	0.619512	0.044901	-0.450021
Pelolinea	5.48251	-0.471721	1.83647	-2.14949	-0.287215	0.630055	0.0570795	-1.50623	-1.84025	0.95454
Woesearchaeota_Incertae_Sedis_AR20	1.61764	0.710435	-1.08226	0.557746	-0.67793	-0.37152	0.599977	-1.14833	-0.0734161	-0.00165546
Pelistega	-0.886206	-0.315087	-0.603325	-0.164986	0.000494922	-0.166381	0.0174267	-0.158628	-0.0113668	-0.0675018
Caulobacter	1.28911	1.32393	-0.420897	0.245433	1.28476	0.348757	0.586485	-0.412819	0.845068	-0.227101
Thermomicrobium	-0.861484	-0.380516	-0.606176	-0.121522	-0.0467423	-0.183297	-0.0114974	-0.214852	-0.0509707	0.0841427
Tepidibacter	-0.019465	-0.207474	1.32917	0.181381	1.64232	-1.12378	-0.641231	0.0960316	-0.703172	0.0914708
Phaeovibrio	-0.894427	-0.41128	-0.620862	-0.153154	-0.128756	-0.200478	-0.015523	-0.188102	-0.0768748	0.033887
Halorhodospira	-0.863159	-0.455584	-0.63439	-0.212605	-0.0619556	-0.17453	0.0559532	-0.156739	-0.0508298	-0.00608952
Mobiluncus	-0.887237	-0.268969	-0.575457	-0.169329	0.0366715	-0.15463	0.0316184	-0.156733	0.00730521	-0.094963
Rhodothermus	-0.861484	-0.380516	-0.606176	-0.121522	-0.0467423	-0.183297	-0.0114974	-0.214852	-0.0509707	0.0841427
Effusibacillus	-0.81777	-0.0530386	-0.567183	0.0232593	0.447396	-0.214962	-0.0967505	-0.0611226	0.0281453	-0.0489612
Pirellula	3.57764	1.26395	-1.04164	1.82526	-1.12231	-1.37801	2.15937	-1.02051	-0.557707	0.435113
unclassfied_c:Deltaproteobacteria	8.01198	0.24473	1.86573	0.987585	-1.11991	-1.61507	-1.63315	-1.03838	-1.32409	0.786021
Micropruina	0.714958	0.640659	-1.42179	0.781033	-0.539766	-0.638599	0.542827	0.500564	0.0919469	0.0108424
Desulfohalobium	-0.471027	-0.743044	-0.23479	-0.98233	0.311384	0.2402	1.2068	0.535332	0.36699	-0.569979
Henriciella	-0.825366	-0.702226	-0.449724	0.143387	-0.0359225	4.64469e-05	-0.0424637	-0.180745	0.753319	0.81062
Heliothrix	0.166328	-0.817109	0.228777	-0.419959	-0.143829	-0.441753	-0.519911	-0.783733	-0.7134	0.252733
Cucumibacter	-0.408663	-0.900217	0.0231843	0.251992	-0.0736371	-0.756425	-0.421334	-0.300737	-0.159891	-0.130943
Desulfacinum	1.91426	0.980115	-1.50488	0.660744	-0.642835	-0.580658	1.87083	1.22115	0.0994715	-0.178965
Eisenbergiella	-0.901978	-0.374484	-0.599459	-0.142391	-0.0701165	-0.200269	-0.006763	-0.180479	-0.0819011	0.0431746
unclassfied_f:Oxalobacteraceae	-0.0641508	-0.50961	-0.0547925	-1.22039	0.638078	0.381939	1.21816	0.89621	-0.11416	-0.160447
Albidovulum	0.152485	-1.74644	1.11885	0.863052	0.0728945	-1.76922	-1.36437	0.306388	-0.0432997	-0.507626
Rhodocyclus	-1.14963	0.436398	0.00410987	0.0253269	1.00754	-0.253682	0.0129215	-0.423048	-0.339132	0.27967
Roseococcus	0.615999	-0.890533	0.553168	-1.42854	0.53636	0.181972	1.32808	1.04652	0.0110216	-0.417464
Thiothrix	0.544025	-0.0970431	-0.536793	-0.630869	-0.292016	0.42489	-0.0611974	-0.311171	-0.805683	0.953131
Anaerostipes	-1.52455	1.06454	1.02774	-0.221663	-1.36081	-0.123857	0.0697328	-0.00576143	0.210701	-0.0241364
Dokdonella	-0.637226	-0.294684	-0.579028	-0.263417	-0.0212703	-0.0731607	-0.0106534	-0.00192232	-0.00064695	-0.0642218
Streptomyces	2.61157	3.60179	-1.19593	0.591338	2.81853	0.602502	-0.525209	3.01431	0.00632743	0.283952
Candidatus_Koribacter	2.96189	1.93791	-2.00605	-0.352486	-0.659294	1.27375	-2.52655	1.78133	0.49837	0.097638
Roseivivax	0.267686	-2.17809	1.52672	0.916329	0.248875	-1.53645	-1.24508	0.961397	0.411043	-0.635627
Methanosarcina	2.10275	1.9532	-1.7216	0.651107	-0.115857	0.167974	-1.19793	1.18483	0.195194	0.25955
Methylosinus	1.8469	1.50503	-2.03145	1.41547	-0.854097	-0.839963	0.492297	1.50555	0.155538	0.144086
Arsenicicoccus	-1.03653	0.118879	-0.252795	-0.0267884	0.633301	-0.222034	-0.00174579	-0.308555	-0.255211	0.191208
Geodermatophilus	-0.948191	-0.175625	-0.487394	-0.165984	0.12849	-0.160609	0.103453	-0.209428	-0.0513643	-0.0784029
Portibacter	-0.894893	-0.860517	-0.415253	0.937361	-0.206991	1.05845	0.0459653	-0.0746277	-0.745289	-0.599625
Pseudarcicella	-0.727084	0.568101	-0.0114886	0.115551	-1.1786	-0.428677	0.309633	0.156135	-0.236189	0.347634
unclassfied_f:Thermoactinomycetaceae_1	-1.40672	1.27129	0.862643	-0.0606131	0.382842	-0.153034	0.11625	-0.275034	-0.0275422	-0.0551113
Pantoea	-0.877216	-0.44711	-0.658279	-0.14785	-0.100388	-0.205103	-0.0114076	-0.187077	-0.0764187	0.0364775
Mycoplasma	-1.09299	0.638087	0.117535	0.00248223	0.338788	-0.18338	-0.130323	-0.0958222	-0.0202129	-0.0294017
Pelagibacterium	-0.743753	0.00550122	0.369877	0.299959	1.67468	-0.610357	-0.291124	0.0308318	-0.158444	0.014021
Thiocystis	0.208629	-0.820649	0.248911	-0.482305	-0.149045	-0.398123	-0.635642	-0.711369	-0.78255	0.332812
Dichotomicrobium	-0.0793732	-1.44778	0.720765	0.0754036	0.163356	-1.19592	-0.548529	0.617696	0.0864561	-0.472674
Ohtaekwangia	3.50135	2.32479	-1.94804	0.374947	-0.142117	0.342295	0.695195	2.08542	0.985827	-0.868259
unclassfied_f:Streptomycetaceae	-0.472398	0.312253	-0.719469	0.0322276	0.153973	-0.0347703	-0.348039	0.161399	0.457448	-0.440496
Fervidicella	0.0502246	0.612447	-0.965776	0.672968	-0.386642	-0.739144	0.40028	0.822546	-0.441927	0.58278
Flindersiella	-0.848811	0.926099	-0.231598	0.394784	2.1456	-0.212237	-0.241372	-0.0461267	-0.187775	0.0786396
Lysinibacillus	-0.505245	-0.0953055	-0.75761	-0.243256	-0.108076	0.111767	-0.549058	-0.225657	0.244463	-0.203854
Octadecabacter	-0.497449	-1.36164	0.329608	0.990047	0.0381778	-0.269739	-0.628648	0.187533	1.28735	1.0245
Cereibacter	-0.359603	-0.862413	-0.073698	-0.990573	0.375367	0.25043	1.45118	0.502895	0.659294	-0.763791
Kroppenstedtia	-0.879017	-0.382392	-0.606543	-0.0357162	-0.0858616	-0.119737	0.0421886	-0.0909477	-0.150642	0.0729798
Lunatimonas	-0.497516	-1.00118	0.0632203	0.0295687	0.0674404	-0.668495	-0.20386	0.218365	0.270586	-0.331501
Carboxydothermus	-0.876961	-0.447544	-0.658719	-0.148064	-0.100588	-0.205327	-0.0116367	-0.187142	-0.0761885	0.036337
Dehalogenimonas	1.11153	-0.532963	0.302956	-1.35094	-0.233677	0.44319	-1.21261	-1.09399	-1.0932	0.665098
Gp19	2.10671	1.11776	-1.41704	1.55539	-1.08145	-1.2463	1.67197	0.0866441	-0.975994	1.21657
Luteolibacter	0.63117	-0.743098	0.243598	-0.656181	0.211567	-0.0712479	0.765803	0.019952	0.248033	-0.476782
Chlamydophila	-0.876961	-0.447544	-0.658719	-0.148064	-0.100588	-0.205327	-0.0116367	-0.187142	-0.0761885	0.036337
Dehalobacter	-0.522495	0.118125	-0.813775	0.233028	0.157828	-0.375048	0.00606992	0.368577	-0.214466	0.216265
Halanaerobaculum	-0.86257	-0.451051	-0.631817	-0.217547	-0.055652	-0.170637	0.0614755	-0.153512	-0.0456786	-0.0148682
Spiroplasma	0.672263	0.674682	-1.3507	0.0351907	-0.162261	0.336532	-0.826598	-0.329904	1.33318	-1.35674
Haloactinopolyspora	-0.876961	-0.447544	-0.658719	-0.148064	-0.100588	-0.205327	-0.0116367	-0.187142	-0.0761885	0.036337
Stella	0.467245	-0.0423262	-0.675625	-0.0581228	0.0114814	-0.0916399	-0.103081	0.507984	0.645618	-0.779816
Nitriliruptor	-0.86065	-0.459533	-0.6426	-0.178968	-0.0840891	-0.18601	0.0399405	-0.163289	-0.0486578	0.0028819
unclassfied_f:"Rhodothermaceae"	-0.625803	-0.644896	-0.396836	-0.724125	0.198958	0.12586	0.892838	0.28788	0.358053	-0.571717
unclassfied_c:Spartobacteria	6.60392	2.4835	-0.86244	-0.0944161	-0.713112	0.623003	0.034324	0.0458861	-0.915027	0.90602
Dictyoglomus	1.32743	0.775234	-1.36083	1.2241	-0.853612	-1.06157	1.36254	0.175328	-0.715887	0.892134
Corynebacterium	-1.91062	2.96846	2.25847	-0.0354002	0.737776	-0.0378935	0.0997003	-0.332954	0.0332172	-0.0714769
Desulfurispora	-0.870303	-0.455994	-0.649094	-0.172551	-0.0894809	-0.194722	0.0125763	-0.176947	-0.0705998	0.0309709
Rhodoligotrophos	-0.907822	-0.290676	-0.585827	-0.0955134	0.21485	-0.205961	-0.0155992	-0.201617	-0.13648	0.0665689
Tepidiphilus	-0.94342	-0.20609	-0.486301	-0.155575	0.0280961	-0.151888	0.0815646	-0.189024	-0.0509985	-0.0545614
Afifella	0.729591	-1.92219	1.56521	-0.649859	0.536946	-0.931342	0.279086	1.09965	0.409584	-0.800841
Pseudaminobacter	-1.0757	0.145125	-0.0923824	-0.128458	0.0156835	-0.211532	0.0156409	-0.303285	-0.0274677	0.0263505
Moritella	-0.776396	-0.748236	-0.379619	0.161137	0.00281425	0.199711	0.172733	-0.165685	0.854722	0.847314
Sulfuritalea	-0.140591	-1.15246	0.40367	-0.578999	0.255679	-0.496084	0.488611	0.5562	0.24486	-0.465489
Asaia	-0.906775	0.90139	0.0716942	0.057374	1.21428	-0.0365985	-0.25961	-0.427097	-0.10369	-0.0399412
Alcanivorax	-0.122231	-1.42346	0.563668	-0.0534327	0.398321	1.08678	1.48902	0.656855	0.720792	-0.78765
Tepidimonas	-0.935361	-0.143041	-0.446465	-0.165203	0.0947914	-0.102023	0.139827	-0.213297	0.00215467	-0.104337
Lautropia	-1.6805	1.41445	1.41238	-0.218242	-1.55942	-0.0870955	0.0466031	0.015418	0.22709	-0.0864646
unclassfied_f:Clostridiales_Incertae_Sedis_XIII	1.63394	1.74028	2.42661	-1.02345	-1.98325	0.581821	-0.304777	-2.33692	-0.117163	-0.373716
Marinobacterium	-0.549134	-1.00244	0.0253711	0.186604	0.0212643	-0.729662	-0.44679	0.19809	0.230719	-0.246247
unclassfied_f:Caulobacteraceae	-0.7253	-0.356394	-0.651023	-0.339351	0.0384286	-0.0103611	0.118265	0.0438006	0.0121565	-0.113447
Mobilitalea	-0.901978	-0.374484	-0.599459	-0.142391	-0.0701165	-0.200269	-0.006763	-0.180479	-0.0819011	0.0431746
Sphaerisporangium	2.83355	1.99148	-1.74589	1.27787	-0.365151	-0.386607	-0.149619	0.116294	1.31875	-1.33558
unclassfied_o:Selenomonadales	1.8359	1.45418	-1.89574	0.458654	-0.542093	0.147526	-0.810667	1.46509	0.729366	-0.46075
Beijerinckia	1.68632	-0.3494	0.259128	-1.20567	-0.136089	0.63334	-1.15532	-0.873387	-0.201954	0.0636535
Xanthobacter	3.30935	2.15292	-1.90326	-0.33344	-0.42348	1.38061	-2.09561	0.55766	1.35705	-1.10966
unclassfied_o:Clostridiales	-0.978774	3.0591	3.88586	-2.0671	-3.26788	1.23402	-0.906164	0.878976	-0.696796	0.943994
Bacteriovorax	0.0207414	-0.187799	-0.623109	-0.398352	-0.122128	0.0870969	0.0923603	0.0185219	-0.219252	0.180415
Herpetosiphon	-1.05585	0.129099	-0.180887	-0.0745887	0.39437	-0.236289	0.0101266	-0.356858	-0.120756	0.116526
unclassfied_f:Thermomonosporaceae	-0.929481	0.481092	-0.302674	0.201109	1.54969	-0.215176	-0.120776	-0.141056	-0.240732	0.133844
unclassfied_f:Alcaligenaceae	-0.515991	-0.637118	-0.227079	-0.445083	0.202704	0.235144	0.515166	0.0917443	0.438485	0.399871
unclassfied_o:Oceanospirillales	-0.790935	-0.0995756	-0.459347	0.396187	0.56354	0.189718	-0.0902565	0.00122047	0.11904	0.0456992
Erythrobacter	-0.341499	-0.762375	0.16884	-0.386192	0.608934	1.11173	1.12346	0.844866	-0.245244	-0.57143
Geobacillus	-0.899906	-0.322604	-0.586861	-0.16633	-0.0287686	-0.177834	0.051095	-0.195215	-0.0393275	-0.0434076
Vasilyevaea	-0.257465	1.11988	-0.0995914	-0.256403	0.110139	0.397504	-0.90517	-0.539647	0.732823	-0.759002
Halococcus	-1.17858	1.14119	0.184098	0.383563	2.81119	-0.26166	-0.111208	-0.378269	-0.69964	0.496457
Ulvibacter	0.953354	-2.58284	2.10535	2.15579	-0.0571481	-0.64173	-1.70678	-0.415518	-0.390539	-0.681642
unclassfied_f:Parachlamydiaceae	6.16552	1.36995	0.439543	0.402035	-0.687393	-0.154032	-1.58349	-1.98529	-0.311511	-0.321258
Planosporangium	-0.530189	-0.142309	-0.905141	0.131866	-0.243968	-0.360499	0.0361647	0.33626	-0.130806	0.136492
Acinetobacter	-0.759844	-0.041796	-0.159938	-0.489132	0.267722	0.153059	0.230353	0.142042	-0.144761	0.0466345
Ilumatobacter	1.15262	-1.05643	0.964988	-1.40556	0.646445	0.834596	1.57768	0.606789	0.977661	-0.694563
Tepidimicrobium	0.0869083	1.25372	-0.945223	0.535551	1.32113	-0.0562453	-0.569513	0.328524	0.673126	-0.707871
Methanocella	0.404796	0.488234	-1.37106	0.832294	-0.647195	-0.84567	0.527322	1.07877	-0.512184	0.659456
Chitinophaga	-0.237588	-0.354288	-0.229328	-1.29264	0.526601	0.560165	0.97441	1.03382	-0.144637	-0.154715
Denitrobacterium	-0.877248	-0.0212212	-0.453418	0.033313	0.64181	-0.242695	0.0143856	-0.260676	-0.277211	0.220673
Actinopolyspora	-1.33159	1.00792	0.578691	0.0113146	0.838247	-0.236614	0.00890511	-0.41039	-0.241495	0.14858
Thermoactinospora	-0.512454	-0.092701	-0.917426	0.017349	-0.0740689	-0.124817	-0.214902	0.0880871	0.415504	-0.403024
unclassfied_f:Chloroplast	-0.701248	-1.2467	-0.0677456	1.96346	-0.265668	2.2283	0.289218	-0.330972	-0.868093	-0.563357
Youngiibacter	-0.436784	-0.372864	-0.596867	-0.724641	-0.0724562	0.376537	-0.383614	0.244651	-0.372461	0.45769
Flavicella	-0.843054	-0.587672	-0.533109	0.0385084	-0.060835	0.0157015	0.0466036	-0.188897	0.439684	0.560086
Chitinimonas	-1.01484	0.00622737	-0.334036	-0.0544448	0.521993	-0.238721	-0.0140481	-0.310921	-0.225086	0.168759
Sharpea	-1.02337	-0.0880481	-0.25524	-0.177712	-0.321446	-0.194277	-0.0126708	-0.202067	-0.0496572	0.00835821
Tuberibacillus	-0.66343	-0.171356	-0.679895	-0.215479	0.0479168	0.0151031	-0.431794	-0.120865	0.0543046	0.0233676
Anaerovorax	1.0543	0.555053	1.10851	-2.70789	-0.801304	1.79244	-1.70225	0.711604	-1.34307	1.37942
Photobacterium	-1.00424	-0.163364	-0.335609	-0.156166	-0.313372	-0.168502	-0.0147758	-0.180708	-0.0727868	0.0275064
Herminiimonas	-0.681428	-0.452808	-0.606005	-0.485896	-0.0250842	0.0623288	0.133832	0.147267	-0.203427	0.165198
Methanospirillum	0.362596	0.474491	-1.36919	0.80089	-0.629132	-0.819971	0.478802	1.09384	-0.471124	0.608995
Thermobifida	-0.781495	0.424131	-0.326495	-0.0772324	0.472436	-0.0606842	-0.104913	-0.348755	0.299557	-0.381789
Cardiobacterium	-0.921726	-0.337781	-0.538265	-0.139584	-0.174974	-0.193615	-0.00445934	-0.167088	-0.0529912	0.0172991
Imperialibacter	-0.349683	-0.411518	-0.475972	-0.00758612	-0.18219	-0.277901	0.454463	-0.977831	-0.138436	0.0585603
Thermasporomyces	0.396138	0.514919	-1.40535	0.777509	-0.573732	-0.751751	0.443528	1.02616	-0.251655	0.390345
Sandarakinorhabdus	1.0892	-1.34243	1.13056	-1.40306	0.466946	0.0261042	1.39096	0.318157	0.221779	-0.43686
Sphingorhabdus	1.9591	-1.86437	1.89886	0.478334	0.267178	0.992353	2.21334	-1.54509	-0.0385749	-1.14238
Thioalkalivibrio	1.72542	1.05837	-1.36412	1.02638	-0.624179	-0.612543	0.877033	-0.527742	-0.0266417	0.0710816
Turneriella	2.85886	1.62372	-1.62232	1.85985	-1.04307	-1.26424	1.89046	-0.116812	-0.579116	0.783136
Arthrobacter	-1.19849	2.18288	0.621056	0.691602	4.16811	-0.233029	-0.268127	-0.248233	-0.691781	0.500515
Aliivibrio	-0.552638	-0.75526	-0.190326	0.134666	-0.0836073	-0.5799	-0.258436	-0.299738	-0.128652	-0.0848894
Thermotoga	-0.861484	-0.380516	-0.606176	-0.121522	-0.0467423	-0.183297	-0.0114974	-0.214852	-0.0509707	0.0841427
Rhodoglobus	-0.299419	-0.357381	-0.487004	-0.910858	0.0507019	0.501083	-0.355873	0.357333	-0.516799	0.601004
Isoptericola	-0.833385	0.00516222	-0.522913	0.042043	0.632298	-0.218261	-0.0743914	-0.0637166	-0.0238551	-0.0207124
Kinneretia	-1.04728	0.261202	-0.0758096	-0.234499	-0.0904715	-0.0666782	0.203433	-0.152206	0.197398	-0.312663
Motilibacter	-0.875061	-0.332753	-0.62119	-0.175836	-0.0016721	-0.159316	0.0214258	-0.15309	-0.000824309	-0.0814351
unclassfied_f:Paenibacillaceae_2	-0.943674	0.167952	-0.384083	0.0925666	1.06545	-0.223981	-0.0756534	-0.202542	-0.276585	0.174241
Yersinia	-1.01797	0.0798091	-0.221995	-0.0955769	0.140757	-0.214472	0.00873884	-0.252085	-0.0338966	0.00822666
Proteocatella	-1.07339	0.258235	-0.0401655	-0.116885	-0.0979666	-0.170902	-0.0661787	-0.179743	-0.0651304	0.0563212
Reichenbachiella	-0.624036	-1.59862	0.46093	2.3444	-0.230936	1.44942	-0.558424	0.381205	-1.00841	-1.08663
unclassfied_c:Actinobacteria	1.5645	-1.15364	0.904369	0.268882	0.436837	0.789371	-0.576212	0.0354205	3.13801	0.872425
Lonsdalea	-0.879967	-0.376728	-0.633443	-0.152437	-0.0457182	-0.187613	-0.00317458	-0.170043	-0.0379671	-0.0219984
Martelella	0.258071	0.0128574	-0.802088	0.500537	-0.450955	-0.641916	0.980963	-0.485652	-0.610343	0.690483
Eoetvoesia	-0.876961	-0.447544	-0.658719	-0.148064	-0.100588	-0.205327	-0.0116367	-0.187142	-0.0761885	0.036337
Thermococcus	1.72774	-0.636194	0.642881	-1.14264	-0.261018	0.0330847	-0.462965	-1.53714	-1.14395	0.471718
Ferruginibacter	0.516239	-1.10098	0.61902	-0.772808	0.297066	-0.120204	1.46054	-0.412373	0.503028	-0.528119
Catelliglobosispora	0.902064	1.07247	-1.58107	1.22568	-0.387134	-0.957652	0.624101	1.3789	-0.385069	0.574981
Helicobacter	-1.0186	0.377069	-0.257124	0.137075	1.51555	-0.218411	-0.0732379	-0.273003	-0.407822	0.26759
Halanaerobacter	-0.862552	-0.450657	-0.631666	-0.217746	-0.0552682	-0.170405	0.0617042	-0.153366	-0.0453513	-0.0154032
WPS-2_genera_incertae_sedis	0.186886	-0.0374504	-0.70615	-0.970685	-0.202648	0.876013	-1.65869	-0.204218	-0.2555	0.473338
Bauldia	0.918114	1.29042	-1.32709	1.3669	0.126519	-1.02869	0.757968	1.14584	-0.56723	0.780999
Tetragenococcus	-1.27075	0.380649	0.307284	-0.26225	-1.11623	-0.149199	-0.00298874	-0.0645668	0.0656767	-0.00585095
Oceaniserpentilla	-0.799607	-0.65602	-0.450555	0.0591091	-0.0645881	-0.269048	-0.187698	-0.105533	0.234307	0.194499
Nitrososphaera	2.89455	2.93434	-1.81824	0.813014	0.767434	0.497673	-1.6519	1.0534	1.0403	-0.731157
Roseiflexus	-0.849089	-0.346387	-0.577881	-0.106898	-0.0169212	-0.169239	-0.00992804	-0.231316	-0.0354346	0.106526
Actinoalloteichus	-0.876961	-0.447544	-0.658719	-0.148064	-0.100588	-0.205327	-0.0116367	-0.187142	-0.0761885	0.036337
Terrimicrobium	1.99277	0.937175	-0.825219	0.334007	-0.136713	-0.315028	1.4064	0.54106	0.668103	-0.905812
Pseudorhodobacter	-0.813838	-0.363957	-0.626002	-0.136421	-0.0353365	-0.191584	0.0492575	-0.236601	-0.0292622	-0.0190485
unclassfied_f:Gallionellaceae	1.45481	0.84422	-1.37598	1.14204	-0.800301	-0.891304	1.19239	-0.106295	-0.447884	0.611433
Waddlia	0.0847075	-0.386674	-0.361798	-1.29878	-0.0912018	0.765101	-0.809763	0.35814	-0.819621	0.900637
Kordia	-0.876318	-0.573159	-0.576259	0.159052	-0.101717	0.160367	0.0262009	-0.186964	-0.0723658	0.117294
Thermobispora	-0.911524	-0.27065	-0.576452	-0.0884833	0.254263	-0.205839	-0.015902	-0.20315	-0.144158	0.0701869
Gaetbulicola	0.538989	-1.16753	0.707101	-1.12155	0.187667	-0.262086	0.254929	0.472077	-0.663577	0.21906
Dongia	-0.402802	-0.57178	-0.403798	-0.86208	0.123041	0.203187	0.747389	0.540463	-0.203482	0.0569046
unclassfied_f:Rhodocyclaceae	2.23384	0.43424	-0.541631	0.251817	-0.611105	-0.308523	1.75776	-0.88499	-1.11862	1.12442
Desemzia	-0.916222	-0.339273	-0.57222	-0.146254	-0.0521823	-0.196013	0.00831073	-0.185143	-0.0806879	0.0308111
Parvibaculum	-0.882187	-0.455113	-0.632363	-0.106178	-0.111278	-0.1615	0.00903991	-0.186648	-0.0830107	0.0566539
unclassfied_f:Bradyrhizobiaceae	0.537366	-0.0177498	-0.557315	-1.11216	-0.263734	0.90801	-1.6652	-0.280566	-0.573067	0.711919
Xiphinematobacter	0.373001	-0.823323	0.320635	-0.686131	-0.149563	-0.282715	-0.779473	-0.635263	-0.927224	0.470948
unclassfied_f:Halobacteroidaceae	-0.769648	-0.524481	-0.539204	-0.397223	0.0266917	-0.0833367	0.322324	0.0262687	0.036639	-0.145851
Laceyella	-1.32315	1.81085	0.844239	0.300288	1.43289	-0.198355	-0.199788	0.0256149	-0.149134	0.143545
Leptonema	1.82044	-0.929359	0.653228	1.9705	-0.472232	-2.76379	-0.896294	2.1476	-0.537598	0.0992944
Olsenella	-1.77913	1.48159	1.63448	-0.345733	-2.58196	-0.0548708	0.0729393	0.245677	0.348639	-0.0780842
Oxalicibacterium	-0.187985	-0.5919	-0.161505	-1.49154	0.387015	0.617244	1.15024	1.09575	-0.150897	-0.147225
Parcubacteria_genera_incertae_sedis	2.08876	0.550308	-0.661736	-0.853069	-0.175046	0.912661	-0.0376667	-1.77509	0.849504	-1.24035
unclassfied_f:Ignavibacteriaceae	2.74069	-1.28048	1.40839	2.37002	-0.58726	-3.04722	-1.19461	1.0563	-0.682735	0.345307
Thiocapsa	-0.845727	-0.569112	-0.562922	0.100112	-0.114833	0.00952103	-0.0182204	-0.196611	-0.18979	-0.0875852
Nannocystis	-0.683552	-0.680398	-0.412518	0.634998	-0.1094	0.611001	-0.0814131	-0.107083	-0.529058	-0.40637
Actinosynnema	0.774954	-0.0608437	-0.649479	-1.3722	0.107842	0.768514	0.811648	1.94713	-0.269662	0.137486
Psychrosinus	0.165912	0.107779	-0.871188	-0.702971	-0.140496	0.74604	-1.43159	-0.274656	0.261428	-0.0778252
Saccharothrix	-0.636632	0.182188	-0.549412	-0.0523822	0.157753	-0.139374	0.049477	0.0898111	0.111515	-0.142876
unclassfied_f:Glycomycetaceae	0.165095	0.431586	-1.35432	0.581469	-0.409627	-0.53209	0.116515	0.957115	0.125555	-0.0180628
Pontibacillus	0.150166	-1.25815	0.654561	-0.73669	0.19428	-0.671152	0.0198155	0.654581	-0.422571	-0.0729152
unclassfied_o:Bacillales	-1.39243	2.1262	0.84991	0.48818	3.77237	-0.199906	0.0190053	-0.406322	-0.738804	0.391574
Candidatus_Anammoxoglobus	0.337785	0.181754	-0.997907	0.697256	-0.552814	-0.786187	0.913464	0.0130415	-0.682719	0.832763
Oligosphaera	-0.591334	-0.003185	-0.289071	-0.343781	0.0812437	0.0353393	-0.309967	-0.300309	-0.0910814	0.0341703
Microbulbifer	-0.887823	-0.480154	-0.596001	0.0300286	-0.111794	0.0158223	0.0232893	-0.176072	-0.0963643	0.0395128
Motiliproteus	-0.64712	-0.907562	-0.127476	0.273346	-0.0306273	-0.684086	-0.555261	0.108015	0.162307	-0.153598
Desulfonispora	-0.959289	-0.192825	-0.459761	-0.109042	0.171029	-0.225709	-0.00969819	-0.263987	-0.127799	0.0885537
Methylocaldum	-0.402794	-1.19934	0.271015	0.252636	0.163232	-0.0803749	0.225603	0.210632	0.893948	0.176336
Tahibacter	0.590434	0.64544	-0.399098	0.177943	0.0232377	-0.167014	0.582168	-1.73695	0.317316	-0.566624
Actinobacillus	-1.06123	0.0326318	-0.156441	-0.157684	-0.14481	-0.191431	-0.00337522	-0.208972	-0.110803	0.0101919
Gracilibacillus	-0.978448	0.502676	-0.114483	0.106806	0.86639	-0.232355	-0.110836	-0.129562	-0.0484376	0.0109447
Marinicauda	-0.871691	-0.439509	-0.644246	-0.184354	-0.0708053	-0.185086	0.0292931	-0.168404	-0.0524002	-0.00759197
Finegoldia	-2.60893	3.78171	3.79067	-0.241218	-1.79445	-0.071706	0.121223	-0.190275	0.178811	0.0198846
Tistlia	0.135287	0.312514	-1.03933	-0.149466	0.0261303	0.282025	-0.61638	-0.4457	0.932615	-0.995637
Collinsella	-1.27292	0.422719	0.356193	-0.207848	-1.0628	-0.143789	0.0262719	-0.00764282	0.15468	-0.0541211
Subdivision3_genera_incertae_sedis	6.48876	2.98775	-1.86531	-0.0971973	-1.30819	1.29092	-1.5741	0.0994612	-0.32477	0.752979
Candidimonas	-0.593159	-0.275449	0.724521	-0.789749	0.0347819	0.0534313	1.13621	0.270556	0.669417	-0.62971
Lactonifactor	-1.24344	0.339318	0.27809	-0.299769	-1.00034	-0.137476	0.00611139	-0.0958761	0.0440163	-0.0235134
Constrictibacter	-0.351329	-0.175229	0.277945	-0.753942	1.56237	0.257265	1.03514	0.295154	0.315034	-0.482526
Hydrogenobacter	-0.876961	-0.447544	-0.658719	-0.148064	-0.100588	-0.205327	-0.0116367	-0.187142	-0.0761885	0.036337
Paraeggerthella	-1.31953	1.96732	0.665812	0.620809	3.91378	-0.287948	-0.13741	-0.39897	-0.833656	0.582039
Hahella	-0.734699	-0.619469	-0.400327	0.0739674	-0.102446	-0.324586	-0.133938	-0.207375	-0.110485	-0.0122356
unclassfied_c:Bacilli	0.485524	1.32902	-0.500365	0.538102	0.464861	-0.168028	0.0963056	-0.0266304	0.00972879	0.0500442
Sphaerotilus	2.54383	0.40522	-0.317441	-1.1482	-0.197034	0.62333	-1.32974	0.186673	0.112595	-0.503138
Rhodoplanes	-0.89744	-0.359322	-0.592027	-0.143391	-0.0534148	-0.195687	-0.000581788	-0.183385	-0.071179	0.0290366
Pibocella	-0.877997	-0.606716	-0.569286	0.232272	-0.130708	0.218742	0.00168277	-0.164451	-0.288426	-0.178283
Thermocrinis	-0.864377	-0.388892	-0.612538	-0.124845	-0.0534567	-0.186911	-0.0107217	-0.210057	-0.055595	0.0789004
unclassfied_f:Family_II	-0.088924	-0.952251	0.11473	-1.41699	0.424483	0.333299	1.48389	1.01961	0.185766	-0.470408
Giesbergeria	-1.01311	-0.116703	-0.27882	-0.182504	-0.290487	-0.184136	-0.0224994	-0.191047	-0.0814061	0.00378161
Synergistes	-1.28952	0.440627	0.403878	-0.247677	-1.29208	-0.130835	0.0235061	0.00907183	0.0680536	0.0184597
Gaetbulibacter	-0.740272	-1.22593	-0.0157964	1.16207	0.0394374	1.28334	0.268888	-0.274197	2.57216	2.91979
Oscillibacter	-1.64277	1.23877	1.30742	-0.317935	-2.04052	-0.0690202	0.0388236	0.121881	0.173092	-0.0193802
Prosthecochloris	-0.508505	-0.507309	-0.505587	-0.812996	0.0653184	0.265529	0.36421	0.448064	-0.259458	0.175837
unclassfied_o:Chromatiales	1.7922	-1.82252	1.62587	2.08339	-0.315819	-0.6415	-0.00199741	-1.20634	-0.930843	-0.636363
Archaeoglobus	-0.346754	-1.18292	0.31672	0.532092	-0.0188481	-1.12627	-0.89215	0.124555	-0.0608073	-0.26464
Nisaea	-0.636704	-0.979043	-0.0785598	0.502084	-0.0492909	-0.523498	-0.591112	0.102637	0.0150961	-0.260412
Mariniphaga	2.13043	-1.82061	2.06171	-1.14908	0.213241	-0.707356	-0.547225	0.00241367	-1.0169	-0.0174447
Yaniella	-1.265	0.89039	0.387663	0.0625086	1.15867	-0.256537	0.0150989	-0.487485	-0.254603	0.226584
unclassfied_f:Comamonadaceae	4.84459	-0.257236	1.45028	-2.03122	0.332852	1.04509	1.26969	-1.21591	0.828139	-1.25329
Anaerospora	-0.901978	-0.374484	-0.599459	-0.142391	-0.0701165	-0.200269	-0.006763	-0.180479	-0.0819011	0.0431746
Pontibaca	-1.06258	0.421105	-0.0419676	-0.0568769	0.805938	-0.171002	-0.14327	-0.406312	-0.242741	0.242139
Amphibacillus	0.473498	-1.01569	1.11679	-1.51608	0.564254	-0.0211254	0.71449	0.978313	-0.292812	0.00270265
Marinoscillum	0.320441	-1.50447	0.875438	-0.449266	0.199414	-0.538235	-0.509024	0.930211	-0.403756	0.0404803
Halovenus	-0.690821	-0.595289	-0.461552	-0.616434	0.141324	0.0628181	0.691407	0.194697	0.253217	-0.439947
Catalinimonas	-0.846322	-0.444056	-0.655006	-0.195	-0.0924134	-0.161149	-0.0113081	-0.141971	-0.0973537	0.0629765
Rhodoblastus	0.513097	0.281756	-0.990097	0.129438	-0.293947	-0.0973222	0.214063	-0.968005	0.601722	-0.765224
Thermocrispum	-0.876961	-0.447544	-0.658719	-0.148064	-0.100588	-0.205327	-0.0116367	-0.187142	-0.0761885	0.036337
Glycocaulis	-1.03045	0.523364	-0.189461	0.205242	1.78392	-0.230026	-0.0905295	-0.272151	-0.465942	0.31637
Orbus	-1.03754	0.989692	0.0273107	0.330356	2.11865	-0.239211	-0.147356	-0.137834	-0.332878	0.184489
unclassfied_f:Sphingobacteriaceae	0.36403	0.452041	-0.322559	0.146109	0.0495997	-0.453571	-0.0344292	0.381382	-0.357184	0.251704
unclassfied_f:Hyphomicrobiaceae	4.38382	0.844224	0.397366	0.619402	0.211072	-0.706917	2.45832	-0.688423	0.455048	-0.57723
Hyphomicrobium	2.9385	0.455878	0.211857	0.602671	-0.0045972	-0.660586	2.9753	-2.00956	0.280451	-0.326527
Lentisphaera	0.345779	-1.2695	0.678053	0.875321	-0.0873314	-0.838026	-0.246067	-1.20325	0.584059	0.295435
Tindallia	-0.663871	-0.621198	-0.442944	-0.599141	0.129308	0.057579	0.727455	0.193485	0.291031	-0.459638
Microlunatus	-0.486319	-0.100542	-0.392659	-0.697716	-0.380042	0.412483	-0.718673	0.139795	-0.292886	0.44689
Lactovum	-0.518677	-0.102095	-0.937136	0.100317	-0.157629	-0.264113	-0.0645581	0.266312	0.170974	-0.145682
Melioribacter	3.89201	2.06778	-1.74198	0.172445	-1.00764	0.785789	-1.30364	-0.244907	0.102534	0.358412
GpXI	0.444639	-1.67256	1.19954	-0.901917	0.518118	-0.689451	0.763337	1.0935	0.360299	-0.726772
Psychrobium	-0.410966	-1.32083	0.386822	1.14538	-0.0785108	-0.369922	-0.803158	0.174192	-0.361985	-0.517048
Rhodomicrobium	1.2988	0.704075	-1.07923	-0.890819	-0.247868	1.27834	-2.20321	-0.21654	0.5575	-0.176449
Falsochrobactrum	-1.21323	0.538675	0.175825	-0.0292487	0.624838	-0.245481	0.0215799	-0.41018	-0.250848	0.221495
unclassfied_f:Clostridiaceae_2	-0.828878	-0.483229	-0.600364	-0.20918	-0.0596511	-0.163516	0.1157	-0.173799	0.00326475	-0.0239933
Aneurinibacillus	-1.10062	0.0204579	-0.125982	-0.223045	-0.623753	-0.173831	-0.0228897	-0.146486	-0.00305861	0.00221616
Paralcaligenes	-1.2015	1.01177	0.296161	0.184859	1.65425	-0.237169	-0.0482342	-0.35633	-0.314396	0.213966
Gaiella	3.96095	2.82963	-1.96266	1.81579	-0.107197	-0.601386	1.53259	0.377121	1.01276	-0.964456
Thiohalospira	1.56371	-2.02181	2.0051	-0.485104	0.160292	-1.12084	-2.12697	0.856544	-1.00214	0.268585
Anaeroglobus	-1.31039	0.520876	0.486867	-0.196415	-1.19957	-0.114759	0.0284971	0.0328356	0.202981	-0.109017
Desulfobacterium	-0.765019	-0.721045	-0.371964	0.10874	-0.0539269	-0.357433	-0.268832	-0.0552196	0.241549	0.130307
Lactococcus	-1.21605	0.95568	0.240235	0.248068	1.99973	-0.209915	-0.0537532	-0.410161	-0.560538	0.401887
Gp7	4.40274	2.81081	-2.44367	1.60642	-1.11572	-0.163009	-0.0961251	0.143709	0.887522	-0.447575
unclassfied_f:Geodermatophilaceae	-0.284253	0.903799	-0.78147	0.407456	0.858158	-0.207056	-0.165574	0.558438	0.331037	-0.310753
Telmatobacter	2.29694	1.00442	-1.13035	-1.9865	-0.0503556	2.42215	-2.67811	0.429362	0.678407	-0.417405
Humitalea	-0.856499	-0.377132	-0.625662	-0.15333	-0.0246297	-0.184063	0.0146681	-0.198712	-0.0250764	-0.0297978
Pseudohalocynthiibacter	0.0161537	-1.41213	0.752666	-0.0139681	0.120979	-1.21217	-0.643593	0.50221	-0.23689	-0.282861
Ferriphaselus	0.0986152	0.202152	-1.01446	-0.208782	-0.103684	0.306418	-0.680816	-0.66273	0.898621	-0.974677
Gracilimonas	-0.511347	-1.02166	0.0330844	0.092095	0.0897521	-0.580457	-0.199789	0.235662	0.398944	-0.408105
Ignatzschineria	-0.866115	0.0829183	-0.470626	0.0655007	0.676209	-0.227408	-0.0930215	-0.0763639	-0.0544034	0.00099999
Syntrophobacter	3.37269	0.861696	-0.58771	0.927575	-0.948365	-0.957068	1.11238	-0.370966	-0.750872	0.814897
Leptospira	-0.53784	-0.430471	-0.582451	-0.676464	-0.0135793	0.255462	0.00401746	0.295394	-0.304702	0.311301
Gp2	3.01088	1.79695	-1.56216	-1.26527	-0.223406	2.106	-2.84209	0.565481	1.07343	-0.709472
Pseudoalteromonas	-0.849936	-0.585028	-0.545187	0.0478624	-0.0704056	0.0248157	0.0397123	-0.204339	0.35301	0.465875
Methanobacterium	1.90374	1.1602	-1.46142	-0.321459	-0.647506	0.792941	-1.90626	0.65167	-0.147715	0.563199
Holdemanella	-1.83194	1.70134	1.7729	-0.306586	-2.15022	-0.082303	0.0550694	0.0851874	0.352514	-0.0964208
Sporolactobacillus	-0.965926	0.640588	0.000790858	-0.0313016	0.058911	-0.115716	-0.21109	0.0337082	0.214088	-0.163255
Novosphingobium	2.66218	1.67222	-0.613517	0.975289	0.20487	-0.272914	1.76567	-0.732897	-0.248428	-0.0296039
unclassfied_f:Eubacteriaceae	-0.241288	-0.0977171	-0.816978	-0.478776	-0.17562	0.370736	-1.03457	-0.0534407	-0.0318303	0.209368
Thermobacillus	-0.609756	0.14295	-0.577005	-0.177546	-0.0173696	0.0240811	-0.206787	-0.248025	0.424697	-0.509692
Elstera	0.50768	-1.1335	0.672262	-0.235548	0.144218	-0.473205	0.797305	-0.859912	0.347415	-0.45557
Cobetia	-0.379767	-2.08938	0.90663	2.39426	-0.0528725	0.858294	-0.883465	0.506938	0.46145	-0.0323582
Lentilitoribacter	-0.887306	-0.878021	-0.405875	0.937187	-0.201811	1.02711	0.0299583	-0.0812142	-0.729366	-0.605203
Pseudoruegeria	-0.702825	-0.948704	-0.172751	0.455426	-0.0506505	-0.168027	-0.364435	0.0424689	0.145159	-0.0919708
Lacinutrix	0.553617	-3.09013	2.33967	3.14395	0.0415746	-0.0541728	-1.73002	0.636527	-0.257686	-0.806722
Brevibacterium	-1.7753	2.412	1.66462	0.237673	2.26566	-0.252554	0.0204757	-0.650986	-0.620312	0.421946
Aquihabitans	-0.782917	-0.415588	-0.535798	-0.353112	0.0822372	-0.0677408	0.320104	-0.0243661	0.164634	-0.31845
Hyphomonas	-0.937636	-1.03988	-0.189943	1.75581	-0.289959	2.14768	0.20971	0.0679373	-1.18929	-0.784671
Halanaerobium	-0.746136	-0.510356	-0.566196	-0.528714	0.085939	0.0468387	0.472593	0.163993	0.108991	-0.279543
Thermoactinomyces	-1.36749	1.09387	0.707227	-0.0837952	0.323148	-0.161858	0.0799271	-0.265181	-0.0573443	-0.0570885
Stackebrandtia	-1.11562	1.18396	0.1222	0.441827	2.9367	-0.254488	-0.148793	-0.283258	-0.632662	0.428152
Fulvivirga	0.573654	-2.20558	1.78216	0.946296	0.175039	-2.20538	-1.62328	0.562597	-0.0519928	-0.653631
Thiohalomonas	-0.0083342	-1.30088	0.620198	-0.487027	0.237901	-0.763731	0.14013	0.671081	0.0335713	-0.402725
Halobacillus	0.0849686	-1.08893	0.898971	-0.757749	-0.0549538	-0.668004	0.010822	0.703945	-0.407015	-0.0705496
Methanimicrococcus	-1.2182	0.283343	0.201045	-0.247828	-0.927724	-0.148419	-0.0191152	-0.101736	0.0351125	-0.0211971
Haliscomenobacter	-0.939217	-1.59403	0.125925	3.06578	-0.388918	3.6036	0.253061	0.143097	-1.80433	-1.3844
Salinivibrio	-0.865906	-0.460579	-0.643161	-0.187819	-0.0820998	-0.187591	0.0275771	-0.169551	-0.0679551	0.026682
Anaerococcus	-2.77991	4.23683	4.25049	-0.242797	-1.97193	-0.0638109	0.136556	-0.173631	0.253033	0.0128943
Methylocystis	1.59348	-0.337872	0.186105	-2.57077	-0.0694522	1.66348	-1.70702	0.389708	-1.35769	1.28733
unclassfied_o:"Bacteroidales"	-0.95877	3.14026	2.90014	-1.21916	-3.30706	1.14053	-1.63163	-0.0285248	0.421062	-0.0486036
Pseudoduganella	1.37046	1.19194	-1.86249	1.39193	-0.844242	-1.03513	0.746255	1.51825	-0.179471	0.4468
Halocella	-0.7229	-0.574758	-0.4882	-0.533425	0.0996273	0.014568	0.566137	0.124073	0.178442	-0.316498
Microvirga	0.0426492	1.61213	-0.54981	0.100161	1.93023	0.42163	-0.594341	0.389076	0.828041	-0.929984
Bhargavaea	-1.02983	0.778821	-0.0532488	0.266978	1.86197	-0.269082	-0.127949	-0.220825	-0.325725	0.234053
Mesorhizobium	-0.268811	1.59651	-0.333797	0.517475	1.73159	-0.220199	0.103234	0.798453	-0.0128487	-0.105432
Cellulosilyticum	-1.01497	-0.146347	-0.315895	-0.196428	-0.386246	-0.179179	-0.0317181	-0.179248	-0.0534132	0.0118783
Fusicatenibacter	-1.86893	2.04078	1.94893	-0.190766	-1.23122	-0.10137	0.177086	-0.0551961	0.283104	-0.123359
Gp17	3.88535	1.82802	-1.55066	1.76413	-1.26756	-1.07202	1.82353	-1.07325	-0.307839	0.302145
Eionea	-0.889341	-0.830577	-0.436319	0.834828	-0.195057	0.923406	0.0338416	-0.0968567	-0.6699	-0.540634
Acidocella	1.31968	-0.101363	-0.19208	0.361753	-0.500054	-0.694619	0.0110593	-0.878859	-0.519644	0.151325
Odoribacter	-1.43599	0.75388	0.774722	-0.252057	-1.61058	-0.111714	0.054702	0.096867	0.203165	-0.0398197
unclassfied_f:Rhodobiaceae	0.907271	-2.48603	2.19923	0.696099	0.382916	-2.04914	-1.05164	0.76639	0.293912	-1.07789
Biostraticola	0.469578	0.312941	-0.992728	-0.28975	-0.158682	0.434315	-0.743462	-1.09685	0.972519	-1.1192
SR1_genera_incertae_sedis	0.492712	0.289664	1.25511	-0.753473	-0.423821	0.183969	-0.563572	-1.09229	-0.623097	-0.0213456
Ferrimonas	-0.869582	-0.520168	-0.603187	0.0184375	-0.109133	-0.0379299	-0.0036694	-0.189751	-0.104866	0.0249633
Phycisphaera	-0.91337	-1.11778	-0.240187	1.67457	-0.271333	1.95508	0.115788	0.0261439	-1.18065	-0.958909
Porphyromonas	-1.29003	0.495729	0.437427	-0.174187	-1.06329	-0.10976	0.0198258	0.00952197	0.159247	-0.0999241
Brachyspira	-1.39	0.648062	0.661949	-0.255728	-1.59221	-0.108323	0.0449735	0.0890712	0.128308	0.0104466
Saccharicrinis	-1.5321	0.9301	1.0467	-0.26655	-1.78556	-0.0368379	0.000558769	0.0234032	0.298609	0.130544
Legionella	4.70333	-0.322747	1.28062	-2.44344	0.380644	1.42374	1.76913	-1.4809	1.18198	-1.88694
Brevundimonas	-0.0198714	-0.261523	0.844181	-1.79131	0.979378	0.568279	1.64901	1.3022	-0.0746247	-0.407815
Granulosicoccus	-0.90509	-1.45961	-0.0134873	2.52021	-0.30316	2.92427	0.194974	0.0618944	-1.43966	-1.10523
Tumebacillus	0.532632	1.82227	0.199595	0.631656	2.97305	-0.281456	0.834672	1.40059	0.520913	-0.338661
Chelatococcus	-1.16314	0.261876	0.032755	-0.180005	-0.318764	-0.165069	-0.0338079	-0.17133	-0.0687547	0.01744
Lachnospiracea_incertae_sedis	-1.32803	0.607414	0.525151	-0.202927	-1.07554	-0.14242	0.0260059	-0.0159626	0.16047	-0.045751
unclassfied_o:"Chloroflexales"	0.667984	-0.619518	0.0345545	-1.5221	0.52079	0.557224	1.32791	1.46997	0.639077	-0.890666
Faecalibacterium	-2.12828	2.47647	2.58177	-0.323329	-2.42316	-0.0661605	0.0982296	0.0476824	0.448045	-0.108316
Acidaminobacter	0.375476	-0.713211	0.038663	-1.99153	0.263299	0.944545	0.417727	1.309	-0.75465	0.595726
Negativicoccus	-1.61399	1.16344	1.20434	-0.314924	-1.81224	-0.100901	0.0265204	0.0282042	0.251397	-0.118545
Halomicroarcula	-0.299742	-0.872706	-0.0561254	-1.24009	0.436077	0.360717	1.59653	0.774105	0.514584	-0.739387
Gp14	0.622882	-0.0430156	-0.54423	-1.5383	-0.203981	1.34938	-1.89033	0.0780643	-0.698157	0.963756
Sulfuriferula	0.314999	-0.170131	-0.485965	-1.10733	-0.244104	0.811586	-1.50819	-0.394999	-0.593853	0.673037
unclassfied_p:"Lentisphaerae"	-1.20817	0.393572	0.24546	-0.191113	-0.352109	-0.181801	-0.00812918	-0.240609	-0.0786024	-0.0252579
Thiopseudomonas	-1.05745	0.637541	-0.118387	0.237004	1.96449	-0.241444	-0.101401	-0.289707	-0.504581	0.356002
unclassfied_f:Methylocystaceae	0.581226	1.10687	-0.713833	0.463814	0.138084	-0.279403	-0.0175205	0.211833	-0.434033	0.700196
Lysobacter	-0.625114	-0.0406719	-0.0238581	-0.49635	0.932776	0.0975888	0.863628	0.0903282	0.31277	-0.464488
Haladaptatus	-0.573605	-0.70468	-0.294827	-0.705433	0.189244	0.251531	1.01795	0.403528	0.280791	-0.43531
Anaerobaculum	-0.839164	0.337452	-0.399903	0.157724	1.11399	-0.216971	-0.151043	-0.0502639	-0.0446115	0.0137651
unclassfied_f:Clostridiaceae_4	-0.10572	-0.984607	0.264983	0.193039	-0.0849611	-0.838121	-0.375598	-0.631321	-0.302678	-0.117106
Sporomusa	2.11788	0.185509	-0.282014	-1.86707	-0.378233	1.12866	-1.28692	1.60237	-1.64693	1.66728
Romboutsia	-1.85901	3.17006	2.26762	0.205168	1.64788	-0.0763984	-0.135498	-0.344867	-0.36151	0.191185
unclassfied_f:Desulfovibrionaceae	-0.877239	-0.428606	-0.652053	-0.148491	-0.0857681	-0.201809	-0.00958546	-0.181843	-0.066233	0.0211969
Thiomonas	0.400233	0.515762	-1.34272	0.424421	-0.298788	-0.260375	0.0225618	0.233752	0.694734	-0.661961
Brevinema	2.10104	1.18116	-1.34661	0.570434	-0.84721	-0.225537	-4.96078e-05	-0.159904	-0.0866548	0.187594
Limibacter	0.317368	-0.687204	0.146492	-0.0601606	-0.199455	-0.453812	0.191526	-1.70447	-0.32275	-0.0760669
Ruegeria	-0.284675	-1.69465	0.723637	1.1815	0.109701	-0.538016	-0.877893	0.329429	1.59574	1.09315
Sporocytophaga	-0.84112	-0.414752	-0.682493	-0.130533	-0.100774	-0.203343	-0.0204518	-0.16503	-0.0389277	0.00309247
Flaviflexus	-0.871077	-0.269005	-0.590033	-0.183456	0.0563974	-0.140063	0.0437413	-0.152531	0.0358526	-0.136132
Conchiformibius	-1.11145	0.740397	0.140896	0.108023	0.924051	-0.235508	-0.0885841	-0.214535	-0.146	0.114689
unclassfied_c:Halobacteria	-0.78072	-0.517221	-0.548089	-0.396087	0.0357707	-0.0676548	0.341604	0.0103221	0.0631335	-0.16332
Herbaspirillum	-0.662549	-0.374052	-0.157608	-0.500096	0.283442	0.0199032	0.736708	0.0590535	0.378297	-0.488469
unclassfied_o:Desulfuromonadales	6.76129	-1.15498	2.87635	0.0426581	-0.687041	-1.70221	-0.974664	0.459512	-2.52574	1.5561
unclassfied_o:Kordiimonadales	-0.760923	-0.660242	-0.403367	0.103232	-0.0742166	-0.464709	-0.313791	-0.0545906	0.0041156	-0.0700111
Rubellimicrobium	-0.86236	-0.0784133	-0.447538	-0.179276	0.262599	-0.0957752	-0.0538915	-0.205388	-0.0663705	-0.000511185
Limimonas	0.186129	-1.77034	1.15064	0.53727	0.255492	-1.4391	-0.748066	0.458901	0.324905	-0.784687
Megamonas	-1.05907	0.139331	-0.173316	-0.0721037	0.408759	-0.236906	0.00941977	-0.359841	-0.125052	0.120479
unclassfied_o:Solirubrobacterales	3.6816	4.73039	-0.933143	2.07965	1.78535	-0.287086	0.248633	-0.514933	1.16295	-1.12798
Chromatium	-0.699373	-0.594304	-0.468312	-0.491122	0.0830594	-0.0126187	0.581598	0.0818401	0.251459	-0.379188
Thioprofundum	-0.811193	0.862576	-0.302416	0.38525	2.04201	-0.202454	-0.248139	-0.0084092	-0.128841	0.0210613
unclassfied_f:Synergistaceae	-0.87729	-0.428332	-0.651897	-0.148482	-0.0855687	-0.201771	-0.00956954	-0.181799	-0.066123	0.0210281
Phytomonospora	-0.485136	-0.531125	-0.478598	-0.879404	0.0986029	0.288535	0.459958	0.504507	-0.218633	0.0893543
Halovivax	-0.142623	-1.07864	0.25011	-1.02553	0.401919	-0.0549612	1.22859	0.808251	0.498455	-0.868521
Methanococcoides	0.310501	-1.78386	1.25524	0.226286	0.173331	-1.6145	-1.0522	0.690879	-0.234599	-0.405154
Polymorphobacter	1.56848	-1.49831	1.58884	-1.70916	0.438295	0.094796	0.899041	0.0781108	-0.462924	0.197981
Empedobacter	-0.817105	0.168523	-0.493545	0.111594	0.820146	-0.220082	-0.127077	-0.0255444	0.0125782	-0.0441253
Kordiimonas	-0.440673	-1.32905	0.328421	0.870854	-0.00203189	-0.536571	-0.74202	0.305944	-0.061701	-0.578046
Primorskyibacter	-0.889685	-0.674553	-0.532355	0.409476	-0.147524	0.440931	0.0154675	-0.128694	-0.408903	-0.29173
Hydrocarboniphaga	1.17642	0.105022	0.409275	-0.807251	0.0818633	-0.0475387	0.163982	-0.730384	-0.444576	0.0108009
Parasporobacterium	-1.13632	1.05451	0.635287	-0.268473	-0.903675	0.041177	-0.245967	-0.343342	0.418933	-0.360589
unclassfied_p:"Chloroflexi"	4.73258	-0.977312	1.94639	-0.185817	-0.445008	-1.64913	-0.397558	1.49629	-1.92837	1.01443
Holophaga	0.0675114	-0.0211501	-0.776309	-0.733584	-0.201029	0.65686	-1.39229	-0.200365	-0.105411	0.290143
GpVI	2.44865	-1.39821	1.7025	-0.979982	0.204789	-0.609194	1.78482	-0.549156	-0.477951	0.0365556
Devosia	3.18747	4.52901	-1.2435	1.42398	3.00309	0.132578	0.432276	2.16099	0.915813	-0.898774
Bryocella	-0.876961	-0.447544	-0.658719	-0.148064	-0.100588	-0.205327	-0.0116367	-0.187142	-0.0761885	0.036337
unclassfied_f:Peptococcaceae_2	-1.38342	0.736502	0.691364	-0.271592	-1.072	-0.143961	-0.0172498	-0.161172	0.0285507	-0.0409331
Povalibacter	1.71157	1.43359	-1.99969	1.45801	-0.833412	-0.931102	0.659084	1.42952	0.188057	0.0571466
Granulicatella	-1.05625	-0.018806	-0.16929	-0.140572	-0.481896	-0.155772	0.00792643	-0.0962266	0.0328306	-0.0379603
Lawsonia	-0.881403	-0.438598	-0.650013	-0.149154	-0.105841	-0.204015	-0.0129945	-0.187692	-0.076977	0.035874
unclassfied_f:"Parvularculaceae"	-0.875876	-0.819939	-0.442553	0.751095	-0.171939	0.79241	0.0174278	-0.131913	-0.572676	-0.455369
Shewanella	-0.850368	-0.572882	-0.274766	0.120869	0.0517041	0.233387	0.166423	-0.174446	1.09651	1.11739
Brumimicrobium	-0.893225	-0.658887	-0.481762	0.439143	-0.137983	0.497204	0.0654059	-0.158287	-0.148441	0.0398117
Enterorhabdus	-1.8511	2.1328	1.81749	-0.111653	-0.376883	-0.0971486	-0.00465491	-0.153655	-0.140531	0.120814
unclassfied_f:Idiomarinaceae	0.0361194	-1.5802	0.910776	0.512362	0.07682	-1.55662	-1.15751	0.424139	-0.172699	-0.375687
Maritimibacter	-0.838579	-0.664568	-0.491102	0.0963684	-0.0393523	0.0831663	0.0547866	-0.222038	0.775015	0.887946
Thiomicrospira	0.206457	-0.913539	0.326959	-0.176971	0.090635	-0.303151	0.885618	-1.13411	0.423091	-0.347226
Spirochaeta	-0.148516	-1.12677	0.23568	-0.348313	0.247655	-0.357194	0.472586	0.735907	0.562963	-0.581641
Flavisolibacter	1.08796	1.62783	-0.237496	-1.03008	1.11872	1.34083	-1.99444	0.518405	-0.00481586	0.256376
Sutterella	-2.08378	2.30257	2.47386	-0.368781	-2.53713	-0.0472835	0.0634287	0.113442	0.289149	-0.140028
Gp5	2.2069	1.78154	-1.91888	1.47433	-0.791366	-0.751778	0.426173	1.28094	0.294075	-0.0227941
Methermicoccus	2.12552	0.242816	-0.448473	-1.38235	-0.274258	0.728118	0.0777384	2.03234	-1.02279	1.06676
Kallotenue	0.343989	0.467172	-0.849862	-0.84477	0.326005	1.04714	-1.59241	0.196578	0.405221	-0.178266
Cryptosporangium	1.00026	0.879999	-1.62318	1.12657	-0.732996	-0.917076	0.721415	1.12295	-0.243874	0.439172
Pseudonocardia	0.17102	2.67351	0.436931	0.39756	2.84255	0.195	-0.45114	-0.157596	1.0001	-1.21014
Tateyamaria	-0.894564	-1.38995	-0.0601728	2.24103	-0.245741	2.60713	0.217757	-0.0175118	-0.675352	-0.262372
Angustibacter	0.0803131	-0.654379	0.138714	0.142131	-0.01951	-0.627855	-0.00288138	-1.15443	-0.331999	-0.0595218
Saccharibacillus	-0.905807	-0.282404	-0.555141	-0.164363	0.000158859	-0.162036	0.0208339	-0.168459	-0.0406395	-0.0201394
Marivirga	-0.615647	-0.749098	-0.284744	-0.0458789	-0.021668	-0.367665	-0.352741	0.164813	0.0135418	-0.00776752
Psychrobacillus	-0.879956	-0.441878	-0.653776	-0.147308	-0.0919833	-0.204707	-0.00947171	-0.187778	-0.0795336	0.037442
Desulfobulbus	1.85268	-2.92034	3.06415	-0.102665	0.585021	-2.05412	-0.849446	1.31063	-0.0892307	-0.943635
Gynuella	-1.01155	0.0313517	-0.1164	0.274333	1.14791	0.00539673	-0.0115127	-0.341993	0.38945	1.0371
Terrabacter	0.341185	0.714235	-1.36016	0.73048	-0.3962	-0.653923	0.34034	1.27334	-0.100148	0.174544
Methanoregula	3.23743	1.2895	-1.18038	0.984587	-1.22759	-0.751394	1.11047	-1.13134	-0.996169	0.859714
Halobacteriovorax	-0.515663	-1.83396	0.65473	2.40596	-0.130414	1.3492	-0.589895	0.291687	0.0453396	-0.115304
Parvibacter	-1.75109	1.53086	1.62969	-0.373477	-2.00519	-0.0757783	-0.0107838	-0.024539	0.124857	-0.0858715
Halobaculum	-0.876961	-0.447544	-0.658719	-0.148064	-0.100588	-0.205327	-0.0116367	-0.187142	-0.0761885	0.036337
Methanohalophilus	-0.8627	-0.453963	-0.632924	-0.216102	-0.0584714	-0.172332	0.0598133	-0.154574	-0.0480864	-0.0109333
Necropsobacter	-1.02642	-0.125696	-0.279949	-0.17705	-0.466576	-0.187095	0.00406016	-0.132213	-0.00490322	0.0149257
Bacteroides	-1.54162	1.01972	1.05883	-0.282117	-1.68773	-0.108131	0.0395327	0.0478234	0.225182	-0.0834956
Caloramator	-0.895185	-0.371262	-0.607497	-0.129551	-0.00472797	-0.206637	-0.0122461	-0.193128	-0.096169	0.0501783
unclassfied_f:Enterococcaceae	-1.20424	0.575887	0.231517	-0.0269321	0.135586	-0.177498	-0.0268956	-0.110864	-0.0795924	0.0954561
Woesearchaeota_Incertae_Sedis_AR15	1.0353	-1.85176	1.70453	-0.735858	0.397394	-1.08954	0.168662	0.658508	-0.229024	-0.450993
unclassfied_c:Acidobacteria_Gp4	4.35589	1.3217	-0.857197	0.819791	-0.684001	-0.582443	2.93397	-0.600786	0.42596	-0.696902
unclassfied_o:Thermotogales	0.548719	0.0546231	-0.719023	0.584848	-0.503652	-0.662784	1.23754	-1.06935	-0.610639	0.651593
Candidatus_Kuenenia	0.978138	0.293871	-0.848802	0.471162	-0.59162	-0.512227	0.836344	-0.86157	-0.561806	0.582639
Rhodocytophaga	0.475456	0.346922	-0.851097	-0.849033	-0.00393768	0.992258	-1.80578	-0.267076	0.33012	-0.11619
unclassfied_f:Thermoactinomycetaceae_2	0.224133	-0.222892	-0.478098	0.14425	-0.313847	-0.349957	0.853369	-1.54963	-0.189719	0.0508046
Magnetococcus	0.847706	0.592594	-1.31509	0.906387	-0.622714	-0.787708	0.902308	0.230985	-0.273838	0.417804
unclassfied_c:Clostridia	0.507634	0.652976	2.61728	-2.95649	-1.19396	1.47081	0.672036	1.33446	-0.59998	0.562334
Simkania	1.98644	0.135942	-0.214419	0.00605791	-0.221907	0.0832545	-0.89878	-2.09536	1.18444	-1.51717
Goodfellowiella	-0.661779	-0.36127	-0.674911	0.00412533	-0.163519	-0.296757	0.188981	-0.250526	-0.195769	0.202936
Kitasatospora	0.595899	0.725114	-1.50355	0.543604	-0.301647	-0.24341	-0.095821	0.500746	0.908644	-0.837126
Caldicoprobacter	-0.529982	-0.142098	-0.9053	0.132004	-0.243983	-0.360514	0.0361098	0.336546	-0.130605	0.136331
Natranaerovirga	-0.66089	-0.615684	-0.111898	-0.177576	0.0872275	-0.434524	0.0549343	0.0686011	0.0777097	-0.254308
Psychroserpens	-0.555112	-1.61463	0.396481	1.6472	-0.0956195	0.696636	-0.561925	0.349471	-0.474204	-0.983355
Sediminitomix	-0.840101	-0.642773	-0.496084	0.150672	-0.0648821	0.0797862	0.0146902	-0.206276	0.714801	0.860587
Megasphaera	-1.83445	1.60701	1.7505	-0.363637	-2.57138	-0.052765	0.0547559	0.206464	0.388371	-0.127563
Haliangium	5.0191	2.07953	-1.29629	2.57202	-1.00444	-1.44561	0.649749	-0.564016	0.795621	-0.8137
Sediminibacterium	0.189655	-1.07037	0.403944	-1.07648	0.471116	0.271911	1.75166	0.296862	1.04773	-0.766684
Edaphobacter	0.595221	0.976594	-1.05915	-0.156662	0.526833	0.679315	-1.53684	-0.0673069	1.09504	-0.929529
Propionigenium	1.76577	-1.49882	1.41018	0.977656	0.00100603	-0.798914	-1.47263	-0.809677	0.482424	-1.78188
Acetobacter	-1.09217	0.488661	-0.017044	0.0614604	1.02619	-0.228238	-0.0611438	-0.320998	-0.268582	0.198836
Salinimonas	-0.847198	-0.644645	-0.492252	0.239545	-0.0737405	0.191088	0.0501804	-0.200768	0.58709	0.802113
Labrys	1.13914	-0.202872	-0.0657049	0.264988	-0.101651	-0.483915	-1.06034	-0.219586	0.111385	-0.398648
unclassfied_f:Peptococcaceae_1	1.14403	0.81349	-1.33573	0.584184	-0.551908	-0.374318	0.132776	0.122198	-0.035164	0.0613924
Magnetospirillum	3.22535	0.46008	-0.208145	-1.3334	-0.661775	0.449927	-0.462386	1.19893	-1.91157	1.6553
Cnuella	0.791321	0.483316	-1.05971	-0.704277	0.0403816	0.821551	-0.687873	0.56194	0.763137	-0.662664
Caldilinea	5.84216	1.7547	-0.529979	0.0666669	-1.26193	0.0616828	0.236363	-1.72905	-1.15929	0.855447
Leisingera	-0.610109	-0.950451	-0.06559	0.232261	-0.00646858	-0.678837	-0.495083	0.142654	0.230043	-0.161427
Gardnerella	-1.33873	0.65244	0.521258	-0.224464	-0.688674	-0.155074	-0.0289968	-0.17657	-0.0713985	0.0194359
Filifactor	-1.41989	0.881386	0.78204	-0.156426	-1.02677	-0.130429	0.0272514	-0.0149012	0.198687	-0.0847445
Gemmobacter	-0.489438	-0.0997278	-0.773487	-0.282432	0.0353988	0.170251	-0.684239	-0.150467	0.183733	-0.0744219
unclassfied_c:Thermoprotei	0.421711	-0.592254	0.0777396	-1.05677	-0.184987	0.203714	-0.908578	-0.553991	-1.00953	0.714024
unclassfied_f:Carnobacteriaceae	-1.15712	0.306813	0.0897089	-0.256798	-0.568159	-0.1261	0.0172589	-0.128018	0.0922194	-0.137255
Natranaerobaculum	-0.775292	0.154332	-0.515023	0.105983	0.748974	-0.1881	-0.153718	-0.00499328	0.0856825	-0.084781
unclassfied_f:Halomonadaceae	-0.207057	-0.0642963	-0.780571	0.195255	-0.171797	-0.330259	0.304445	-0.373674	-0.162436	0.188258
Sporobacterium	-1.05669	0.124812	-0.183825	-0.0745467	0.390442	-0.234756	0.0151816	-0.359269	-0.125118	0.118419
Mizugakiibacter	0.418835	0.531368	-1.41669	0.788423	-0.578523	-0.754777	0.447605	1.0331	-0.241094	0.380787
Gelidibacter	-0.926066	0.159239	0.346352	0.129233	0.875894	-0.478058	-0.155425	-0.320346	-0.262853	0.142625
Silvimonas	1.18469	0.654691	-1.11942	-0.732002	-0.24993	1.03602	-1.83184	-0.271058	0.641017	-0.497425
Catenisphaera	-1.19396	0.231013	0.163191	-0.211207	-1.03134	-0.137447	0.0179886	0.000900008	0.0714562	0.00336787
Rickettsia	-1.09282	0.328154	-0.0240944	-0.0705396	0.420989	-0.200586	0.0569771	-0.377336	-0.0543779	0.0399976
Mongoliicoccus	-0.570485	-0.563508	-0.45738	-0.736442	0.0717899	0.119456	0.474945	0.369044	-0.194712	0.0519999
Longilinea	2.52996	0.0908164	0.13644	-0.856131	-0.578686	0.394817	-0.397394	-2.74811	-0.922994	0.40527
Anaerorhabdus	-1.25626	0.691848	0.414821	-0.112302	-0.643265	-0.163015	-0.0436539	0.0281935	0.07752	-0.00686941
Diplorickettsia	-0.737588	0.648092	-0.21201	0.020069	1.8722	0.0412481	-0.212716	-0.15577	-0.118369	0.0283002
Fibrobacter	-1.77769	1.63449	1.72111	-0.313129	-1.89581	-0.0751613	0.0394382	0.0208638	0.109025	-0.0561478
Litorilinea	1.17289	-2.24437	2.33644	0.818596	0.671763	-2.15478	-1.71174	0.812442	0.187927	-0.875781
Aliidiomarina	-1.1274	0.346177	0.00253942	-0.0965074	0.690923	-0.217483	0.109673	-0.384488	-0.172565	0.11029
Nubsella	-0.945811	-0.0074191	-0.463906	0.0170911	0.788304	-0.209719	-0.0360214	-0.22184	-0.254196	0.138725
Heliimonas	-0.0286393	-0.986147	0.247524	-1.14163	0.270627	-0.032922	0.788121	0.769277	-0.178584	-0.121087
Huanghella	-1.04534	0.0776866	-0.241326	-0.0711946	0.435574	-0.243133	-0.000312607	-0.346584	-0.16773	0.136317
Limnohabitans	-0.258571	-0.00643014	-0.202933	-0.448794	0.234817	0.214507	0.632804	-0.810896	0.487112	-0.543536
Catenulispora	1.32679	1.04545	-1.59036	-0.106871	-0.394163	0.585531	-1.43919	1.26343	0.475742	-0.0868081
Flexivirga	-0.911337	-0.273238	-0.577459	-0.0894795	0.249855	-0.20617	-0.0162467	-0.203205	-0.14382	0.0709214
Gp6	3.48618	2.47197	-2.24448	2.02152	-0.85928	-0.86744	1.01957	0.523703	0.60062	-0.315569
Gp26	0.797842	-2.49641	2.15902	1.05483	0.248188	-2.32205	-1.73183	0.654744	0.171463	-0.553896
Parabacteroides	-1.49918	1.03541	0.932653	-0.171166	-1.06399	-0.128422	0.0601836	0.0296216	0.105649	0.00843492
unclassfied_f:Microbacteriaceae	-0.861159	-0.0130136	-0.0013924	-0.236694	0.459652	-0.0554952	0.371406	-0.230497	0.22266	-0.017534
Rubritalea	-0.926951	-1.11773	-0.177941	1.87079	-0.287283	2.25356	0.194371	0.0669003	-1.27484	-0.874601
Arsenophonus	-0.876961	-0.447544	-0.658719	-0.148064	-0.100588	-0.205327	-0.0116367	-0.187142	-0.0761885	0.036337
unclassfied_f:Methylophilaceae	0.293257	-1.04745	0.439177	-1.11139	0.51171	0.789357	0.517265	1.16086	0.683248	1.5188
Thalassospira	-0.476494	-0.597546	-0.40202	-0.91054	0.136804	0.228891	0.657071	0.561302	-0.186294	0.0207248
Rhizomicrobium	1.06003	0.483564	-1.10129	-0.544853	-0.407254	0.469772	-0.38472	1.45927	-0.649496	0.874848
Hellea	-0.846048	-1.63412	0.238645	2.99236	-0.371254	3.19659	0.0625757	0.213179	-1.85103	-1.53542
unclassfied_f:Desulfarculaceae	0.422581	-0.237576	-0.371024	-1.29607	-0.194988	0.910272	-1.48231	-0.087036	-0.782203	0.888185
unclassfied_o:"Flavobacteriales"	-0.748744	-1.20968	-0.0237694	1.09629	0.0378604	1.14665	0.215635	-0.260476	2.61752	2.91641
Actibacter	0.426447	-1.74139	1.2484	-0.563228	0.379075	-1.05802	0.00289909	1.08976	0.00389115	-0.52872
Nitrosopumilus	1.01044	-2.2377	1.79853	0.479352	0.361559	-0.386025	-1.55089	0.808661	1.64437	1.4287
Silanimonas	2.83949	-0.912846	1.1811	-2.09523	0.3398	1.44751	1.93155	-1.16337	1.04266	0.185542
unclassfied_o:Halanaerobiales	-0.865906	-0.460579	-0.643161	-0.187819	-0.0820998	-0.187591	0.0275771	-0.169551	-0.0679551	0.026682
unclassfied_f:Xanthomonadaceae	4.32841	1.6254	-0.0201517	-0.359295	0.929826	0.479342	1.81065	1.188	1.24909	-1.28931
Armatimonadetes_gp2	6.05385	2.0509	-0.863763	-0.384225	-1.29336	0.759276	-1.30893	-1.38566	-1.05329	1.01149
unclassfied_c:Thermomicrobia	0.595711	-0.152702	-0.397874	0.0596802	-0.325647	-0.24142	0.823785	-2.07972	0.0373736	-0.307538
Steroidobacter	3.1987	2.39691	-1.40942	1.49221	0.194537	-0.389235	0.888708	-1.17548	1.02331	-0.903378
Desulfocapsa	0.256395	-1.23155	0.665804	-0.196731	0.0390569	-0.954429	-0.645127	0.194952	-0.524923	0.00378695
unclassfied_f:Streptococcaceae	-0.909615	-0.399763	-0.570148	-0.109481	-0.156532	-0.149307	0.00535302	-0.187909	-0.0846296	0.0553018
Gp21	2.26728	-2.29792	2.47588	0.89257	0.138382	-2.77855	-0.867321	1.98637	-0.405573	-0.527458
Marininema	0.481094	0.369846	-1.06297	-0.0987669	-0.158021	0.26965	-0.448518	-0.981713	1.0717	-1.21704
Sideroxydans	4.62123	2.59999	-2.06235	0.963899	-1.1201	0.293277	-0.521666	-0.517192	0.359478	0.026793
Glaciecola	-0.623072	-1.48466	0.258744	1.26024	0.107899	0.787871	-0.123548	-0.114329	2.96062	2.95267
Thiolapillus	0.481132	-2.0238	1.50055	-0.0542106	0.353278	-1.14104	-0.535256	1.03766	0.529036	0.236198
Verrucomicrobium	3.80704	1.24888	-0.746017	1.9543	-0.982382	-1.54384	1.89087	-1.56154	-0.566864	0.373573
Swingsia	-0.876961	-0.447544	-0.658719	-0.148064	-0.100588	-0.205327	-0.0116367	-0.187142	-0.0761885	0.036337
unclassfied_o:Desulfovibrionales	-0.319213	-0.846787	0.0472115	-0.741285	0.200194	-0.187781	0.559051	0.450687	0.00241627	-0.322254
unclassfied_f:Erythrobacteraceae	-0.353227	-0.982224	0.0828708	0.295925	-0.0837971	0.479482	-0.19582	-0.0496641	-0.765336	0.125224
Agrococcus	1.11914	-1.25115	0.998753	-0.883884	0.338602	0.110324	1.15216	-0.579004	0.699027	-0.626454
Acetobacterium	-0.0467985	-0.0372587	-0.770001	-0.755294	-0.112364	0.701537	-1.33128	-0.0330588	-0.0108275	0.238136
Limnobacter	-0.7465	-0.622049	-0.433698	-0.132544	0.00115325	-0.143727	0.16433	-0.136436	0.327812	0.0907718
Chryseolinea	1.88214	1.4256	-1.87846	1.5378	-0.931942	-1.06547	1.03321	1.06735	-0.117027	0.341908
Burkholderia	0.39683	0.302581	-0.78061	0.376798	-0.250193	-0.396249	0.696904	-0.414387	-0.435667	0.5071
Pseudobacteroides	-1.94765	2.13543	2.27777	-0.423821	-2.82434	0.0170556	-0.0306785	0.127371	0.311199	-0.175275
Dialister	-2.02821	2.1292	2.31539	-0.316424	-2.78608	-0.0214605	0.118323	0.3103	0.390653	-0.121101
Rhodothalassium	-0.141742	-1.11624	0.346849	-0.781696	0.380493	-0.163578	1.10295	0.535595	0.645405	-0.66218
Algibacter	0.585042	-3.28373	2.54175	3.41147	0.0423258	0.347978	-1.5063	1.07397	-1.14462	-2.17883
Ornithinicoccus	-0.807809	-0.410267	-0.427073	-0.351086	0.102442	-0.0889475	0.379121	-0.0215712	0.111606	-0.246824
Intestinibacter	-1.40234	0.746451	0.712283	-0.234756	-1.22036	-0.129606	0.0236673	-0.0332407	0.160862	-0.0692047
GpI	1.15582	-0.46977	0.474847	-0.775842	0.0856807	0.147267	0.609328	-0.867539	-0.0413874	-0.0606293
Alsobacter	-0.357562	-0.68563	-0.200279	-0.886411	0.334932	0.221782	1.07431	0.561455	0.391248	-0.534198
Fontibacter	0.820667	0.489415	-1.19811	0.771662	-0.604532	-0.715727	0.954538	-0.166479	-0.273553	0.335987
Salipiger	-0.863821	-0.453877	-0.634986	-0.210737	-0.0621017	-0.17508	0.0542173	-0.157334	-0.0504735	-0.00684417
Flavitalea	3.40092	1.91334	-1.64224	-0.780805	-0.483653	1.54589	-2.16008	0.469181	0.877321	-0.694377
Rugosimonospora	0.0559772	0.956452	-1.07207	0.645212	0.70077	-0.376876	-0.142216	1.0469	0.43201	-0.333349
Actinoplanes	1.86661	2.56591	-1.79122	1.41776	0.90201	-0.389367	-0.0345281	1.69985	1.12719	-0.997791
Allocatelliglobosispora	1.13792	0.962687	-1.68027	1.1998	-0.814221	-0.982135	0.779447	1.1843	-0.324687	0.514167
Frischella	-0.898817	-0.397163	-0.596962	-0.0814818	-0.12757	-0.139869	0.0307273	-0.148514	-0.11805	0.0688085
Desulfocella	-0.871403	-0.438143	-0.643201	-0.18652	-0.068469	-0.183573	0.0317469	-0.167177	-0.0504809	-0.0109614
unclassfied_o:Deinococcales	0.905768	-0.3704	-0.0864996	-0.528261	-0.0639623	0.0639391	1.61481	-1.60868	0.313086	-0.700429
Inquilinus	-0.152564	-0.222969	-0.28874	-1.11728	0.615981	0.489104	0.993274	0.990478	0.303357	-0.580695
unclassfied_d:Archaea	0.148671	-0.56577	-0.0681252	-0.884537	-0.168399	0.121086	-0.703663	-0.479461	-0.844681	0.59826
unclassfied_f:Methylococcaceae	2.66129	-1.277	1.88188	1.33211	0.0554399	-1.37804	0.302845	-2.09498	0.441367	1.26076
Sulfuricella	-0.705987	-0.466036	-0.617974	-0.510976	0.022555	0.0620949	0.300264	0.209171	-0.0823718	-0.0391301
Hydrogenophaga	0.334575	-1.23254	0.49199	-0.541979	0.428963	1.48428	0.233533	0.785703	2.04608	3.04163
Ruminococcus2	-1.44746	0.835594	0.805996	-0.237041	-1.30153	-0.127485	0.0364547	-0.00988042	0.150944	-0.0359643
GpX	0.596728	-1.43435	0.912872	-0.0293625	0.271263	-0.690839	0.892759	-0.357855	0.618283	-0.937877
Leifsonia	-0.595838	0.225356	-0.111154	-0.65301	1.53888	0.329268	0.546335	0.500749	-0.416728	0.157489
Phaeocystidibacter	-0.774234	-0.837486	-0.31793	0.353807	-0.00455604	0.38409	0.134525	-0.253905	1.52025	1.6174
unclassfied_f:Archaeoglobaceae	-0.433443	-0.781721	-0.20636	-0.991272	0.308168	0.247885	1.27378	0.575912	0.40785	-0.600613
Elioraea	1.27391	-0.298656	0.0803601	-0.302318	-0.339168	-0.215683	0.531055	-2.28408	-0.407513	-0.0622492
Thioalbus	1.08186	0.707001	-0.401215	-0.719486	1.27434	0.805081	0.350988	0.431924	1.31688	-1.29353
GpXIII	-0.592153	-0.339937	-0.569812	-0.0535345	-0.113578	-0.221963	0.219588	-0.576029	-0.100963	0.0931722
Fodinicola	0.0233047	-0.937147	0.223295	-1.20057	0.204641	-0.0127961	0.531052	0.725192	-0.48538	0.129399
unclassfied_c:Acidobacteria_Gp23	3.67812	1.12329	-0.747312	0.127769	-1.07643	-0.130132	-0.0242865	-1.65851	-0.870275	0.487241
Gp12	0.684996	-0.605177	0.19781	-1.23981	-0.191631	0.29957	-1.03742	-0.538759	-1.15789	0.823229
Alistipes	-2.21981	2.53144	2.82922	-0.459272	-3.24496	-0.00800001	0.0438061	0.199855	0.443918	-0.223143
Kofleria	3.55685	-0.56497	0.77217	2.17957	-0.567275	-2.08872	0.168299	1.07074	-0.356074	-0.235936
Methanofollis	0.448528	-0.302647	-0.240984	-0.728101	-0.262859	0.278263	-0.799164	-1.36052	-0.409581	0.112636
Desulfitobacterium	1.33869	0.221963	-0.476169	-1.63309	-0.0651266	1.37167	-1.8785	0.383637	-0.468754	0.61697
Rubinisphaera	4.14395	-2.05255	2.91944	1.91431	-0.272931	-2.81967	0.750006	-1.62393	-0.311545	-0.271838
Roseibacillus	-0.898008	-1.62097	0.204742	3.07775	-0.387662	3.41434	0.126293	0.232834	-1.86193	-1.54604
GpVII	-0.250346	-0.46973	-0.411499	-0.427388	0.0035055	-0.073328	0.296897	-0.228172	0.184118	-0.375824
Methanosphaera	-1.69359	1.40078	1.48165	-0.326677	-2.03874	-0.0743601	0.0209032	0.0429499	0.176574	-0.028915
unclassfied_f:Pseudomonadaceae	1.18696	-1.30026	1.51931	-0.81496	0.662135	0.134664	1.3003	-0.484151	0.613954	0.863717
Spongiimonas	-0.982597	-0.0927378	-0.414312	-0.0679602	0.427873	-0.232067	-0.0177947	-0.280184	-0.20928	0.151591
Insolitispirillum	-0.498199	-0.101094	-0.771703	-0.273721	0.0389753	0.159803	-0.673254	-0.151085	0.180632	-0.0731261
Alicycliphilus	-1.06678	0.0197157	-0.188119	-0.218184	-0.313592	-0.151992	0.0405428	-0.195446	-0.0366466	-0.0656953
Vallitalea	0.529605	-1.43656	0.899995	-1.51347	0.574738	0.0269588	1.08453	1.55818	0.176152	-0.436324
Haemophilus	-1.16085	0.25174	0.140138	-0.12297	-0.688896	-0.112901	0.0196016	-0.0275067	0.0822312	-0.0632746
Aestuariibacter	-0.817461	-0.79653	-0.387536	0.256706	-0.00579336	0.207038	0.0417404	-0.222121	1.24207	1.3448
unclassfied_f:Candidatus_Brocadiaceae	0.483673	0.261789	-1.04613	0.78939	-0.602862	-0.846273	1.01316	0.0334638	-0.726053	0.89235
Hungatella	-0.901978	-0.374484	-0.599459	-0.142391	-0.0701165	-0.200269	-0.006763	-0.180479	-0.0819011	0.0431746
Cryobacterium	2.03395	1.5168	0.0861688	-1.85806	0.830441	2.23261	-1.28547	-0.182169	0.829013	-0.389922
Pseudobacteriovorax	-0.608513	-1.3778	0.195652	1.5778	-0.146327	1.25928	-0.148365	0.0897308	-0.521014	-0.56021
unclassfied_o:Myxococcales	3.34744	2.01677	-2.07559	2.46199	-1.10227	-0.358659	1.14166	0.597448	0.167631	-0.500431
Peptococcus	-1.37701	0.701158	0.679961	-0.242431	-1.26317	-0.124936	0.0281946	-0.0221084	0.0636277	-0.00856496
Gallicola	-1.23659	0.340885	0.252868	-0.271271	-0.882753	-0.14571	-0.0499452	-0.161302	-0.00442609	-0.030671
Pricia	-0.890718	-0.885707	-0.411289	0.918414	-0.188354	1.00642	0.0350507	-0.0946841	-0.687723	-0.576452
unclassfied_f:Bifidobacteriaceae	-0.907667	-0.436554	-0.51726	0.0569576	-0.153991	0.00133528	0.0919699	-0.154312	-0.135763	0.131849
Erysipelotrichaceae_incertae_sedis	-1.18558	1.23131	0.250417	0.379933	2.70843	-0.243717	-0.0826805	-0.310012	-0.615034	0.387711
unclassfied_f:Peptostreptococcaceae	-0.880174	-0.43712	-0.648743	-0.144664	-0.104261	-0.199876	-0.00859144	-0.182924	-0.0788802	0.0394353
Vulgatibacter	-0.870954	0.0878405	-0.216928	0.198544	1.16032	-0.370732	-0.212046	-0.125301	-0.287666	0.129152
unclassfied_f:Piscirickettsiaceae	-0.870452	-0.455833	-0.649369	-0.171826	-0.0898562	-0.195045	0.0118708	-0.177288	-0.0707893	0.031357
Abiotrophia	-1.0339	0.0665378	-0.20613	-0.0882598	-0.0491783	-0.186405	-0.0158944	-0.153211	-0.040412	0.0114758
Actinomadura	-0.0172502	2.05575	-0.437848	0.647197	3.05269	0.14174	-0.740253	-0.321984	0.675012	-0.863289
Treponema	-1.6904	1.31671	1.44194	-0.337569	-2.28465	-0.0667567	0.0436423	0.148052	0.213859	-0.0368771
Haloarcula	-0.201874	-0.875522	-0.0381969	-1.44334	0.515351	0.50798	1.78873	1.00284	0.545835	-0.849771
Rhodopila	-0.862683	-0.408599	-0.629758	-0.13263	-0.0701814	-0.188687	-0.0148471	-0.208177	-0.054139	0.058955
Microbacterium	0.582612	-0.300921	-0.281192	-0.957248	0.358958	0.633142	1.30021	-0.232251	1.49059	-1.53042
unclassfied_f:Desulfuromonadaceae	1.61866	-2.86065	2.94052	0.961916	0.480566	-1.9338	-0.673287	0.647946	0.0843162	-1.26289
Salinicola	-0.99473	0.0591411	-0.303605	0.190344	0.9766	0.0150207	0.0022086	-0.224952	-0.451783	0.162418
Alkaliflexus	0.660932	0.630078	-1.45624	1.00437	-0.733103	-0.956624	0.7115	1.12402	-0.588301	0.775274
Virgisporangium	0.411002	1.21702	-1.16381	0.721759	0.639847	-0.286066	-0.187434	0.60205	0.766733	-0.679724
unclassfied_o:Aeromonadales	-1.06616	-0.0318364	-0.161867	-0.204619	-0.615501	-0.175693	-0.00814699	-0.138774	-0.0243411	0.0167945
Geovibrio	-0.875701	-0.476966	-0.637883	-0.078476	-0.0990106	-0.123387	-0.00108818	-0.189024	-0.0634809	0.0673328
Boseongicola	-0.716778	-1.72307	0.348332	2.74307	-0.219441	2.55226	-0.0819499	0.102877	-0.724772	-0.386539
Anoxybacillus	-0.787398	-0.313642	-0.546729	-0.317804	-0.00169814	0.0395141	0.0716499	-0.0197238	-0.136078	0.0375123
Halioglobus	0.469817	-1.93746	1.45311	0.396214	0.312987	-1.50955	-0.52597	0.476835	0.335894	-0.858588
Halospina	-0.763415	-0.493829	-0.589469	-0.482031	0.06065	0.0190758	0.392779	0.120612	0.0724593	-0.227268
Phaeobacter	2.21833	-3.14096	3.43172	-0.534266	0.740433	-1.94796	-0.197451	1.29797	-0.0426373	-1.17554
Arachidicoccus	0.0519414	-0.361734	-0.11145	-1.60503	0.637043	0.88761	0.307136	0.99279	-0.646429	0.512598
Ekhidna	-0.798573	-1.33512	-0.0224206	1.88366	-0.243875	1.71773	-0.14138	0.070084	-1.06573	-1.01212
Parafilimonas	0.0717075	-0.321195	-0.491455	0.305456	0.0576075	-0.478004	-0.462052	0.623247	1.0247	-0.943219
Salegentibacter	-1.04882	0.153341	-0.246286	-0.000556839	0.819368	-0.234798	-0.0142632	-0.325593	-0.32382	0.246976
Starkeya	-0.805003	0.106227	-0.523109	0.0912932	0.695856	-0.220351	-0.124643	-0.0179536	0.0378928	-0.0592606
unclassfied_f:Acetobacteraceae	-0.509225	-0.151464	-0.512837	-0.18103	0.0772953	0.0256832	-0.139694	-0.255575	-0.0539864	-0.00519066
Halapricum	-0.235224	-0.905319	-0.00536405	-1.30006	0.43419	0.367501	1.62159	0.855651	0.453745	-0.69605
Modestobacter	-0.988786	0.110737	-0.368847	-0.0219934	0.779353	-0.178202	0.0403649	-0.22985	-0.209135	0.0449999
Jannaschia	-0.89506	-1.16191	-0.23391	1.62013	-0.211631	1.84248	0.110798	-0.0659488	-0.838644	-0.587567
Phaeospirillum	0.799308	-0.681956	0.260068	-1.18031	0.0689114	0.137193	0.652905	-0.5891	-0.194822	-0.356035
Oceanicella	-0.876961	-0.447544	-0.658719	-0.148064	-0.100588	-0.205327	-0.0116367	-0.187142	-0.0761885	0.036337
unclassfied_f:Gracilibacteraceae	-0.948331	-0.222361	-0.464584	-0.125	0.0437416	-0.218104	-0.00803048	-0.25443	-0.0747667	0.0520591
unclassfied_f:Desulfobacteraceae	0.807308	-1.97149	1.60743	-0.259553	0.312018	-1.17559	-0.660521	0.643441	0.0314127	-0.416534
Mesocricetibacter	-1.17228	0.187655	0.108083	-0.209389	-0.985527	-0.142525	0.0206334	-0.0126312	0.028849	0.0332642
Thiobaca	-0.364536	-0.706821	-0.244255	-1.07854	0.222286	0.259292	0.937714	0.696225	-0.0846763	-0.128668
unclassfied_p:"Proteobacteria"	4.11905	-2.99692	3.53946	3.77665	-0.182031	1.93894	-1.11454	-0.578736	0.0165337	-1.01019
Planctomicrobium	0.235683	-1.33281	1.71276	1.24604	1.41921	-2.04918	-1.62873	0.6227	-0.0788302	-0.565404
Luedemannella	0.225386	0.476464	-1.38097	0.671089	-0.470003	-0.614646	0.152222	1.11768	-0.0212498	0.14663
Enterovibrio	0.0232951	-0.95154	0.138928	0.880092	-0.238415	0.401795	0.403891	-1.36445	-0.604933	-0.587235
Armatimonadetes_gp7	-0.851456	-0.353704	-0.583706	-0.109888	-0.0232624	-0.171992	-0.0102093	-0.227794	-0.0382915	0.101526
Colwellia	-0.345442	-1.73669	0.696674	1.31112	0.1201	-0.51652	-0.995293	0.249765	1.99403	1.47966
Agaricicola	0.360917	-0.635847	0.0510289	0.358508	-0.270381	-0.816296	0.166471	-0.965145	-0.538069	0.236094
Thiobacillus	2.66415	-0.386632	0.708925	-1.58668	-0.4118	0.762955	-0.935848	-1.58519	-1.71822	1.30505
unclassfied_f:Nocardiaceae	-0.948573	-0.0663204	-0.48148	-0.0168475	0.673388	-0.208867	-0.0308443	-0.228459	-0.234809	0.13184
Simplicispira	3.91367	0.213252	0.792104	-2.15761	0.254868	1.52753	0.424986	-1.49413	0.533876	-0.947036
Pseudacidovorax	-0.357627	-0.862784	-0.0747223	-0.999826	0.378972	0.257193	1.46339	0.514617	0.661447	-0.769857
Acidicapsa	1.61229	0.735643	-0.94064	-1.16251	-0.0330392	1.4284	-1.74459	-0.86401	0.815481	-0.944305
Propionispira	2.30057	0.644426	-0.578318	-1.60388	-0.309601	1.77508	-2.46317	-1.64347	0.264427	-0.287803
Aminicenantes_genera_incertae_sedis	2.98697	-0.0418433	0.481035	-0.869743	-0.613278	0.0822779	0.0214839	-2.22645	-1.57028	1.13074
Haloferax	-0.357733	-1.16516	0.293862	0.51972	-0.0216235	-1.10308	-0.868336	0.108723	-0.0602837	-0.258171
Rubribacterium	3.02594	-0.135721	0.477494	-1.3595	-0.116579	0.226125	-0.53637	-0.0356204	-0.329011	-0.423045
Psychromonas	-0.770812	-1.47757	0.130691	2.20761	-0.269749	2.05022	-0.145757	0.209272	-1.33762	-1.25318
Veillonella	-1.27235	0.520749	0.418883	-0.127267	-0.83855	-0.0930747	0.0345731	0.0198123	0.121343	-0.0733358
Enhydrobacter	-1.29178	0.783881	0.395509	-0.0142665	0.772485	-0.245815	0.0735976	-0.458537	-0.22838	0.168424
unclassfied_f:"Saprospiraceae"	-0.841023	-2.16203	0.610191	4.14643	-0.371885	4.54154	0.209339	0.264081	-1.15912	-0.717843
Cedecea	-0.0462127	-0.284334	-0.539113	-1.09806	-0.133255	0.768899	-1.00472	0.276866	-0.617658	0.791381
Seinonella	1.77425	1.82341	-1.32006	0.201808	0.822985	0.529021	-0.693178	0.67574	1.42886	-1.36424
unclassfied_f:Promicromonosporaceae	0.312737	-0.669209	-0.0965658	-2.12359	0.375602	1.16744	0.846834	1.50084	-0.444857	0.22705
Roseimicrobium	1.77342	1.20764	-1.69734	1.22545	-0.811785	-0.82831	0.924434	0.414474	0.132673	-0.048477
unclassfied_c:Subdivision3	9.64472	1.35606	1.17232	-1.12199	-0.651147	0.441388	-0.461308	0.93625	-0.277715	-0.0634913
Aquitalea	-0.723166	0.81918	-0.0582538	0.168347	-0.843882	-0.390474	0.051154	0.524133	-0.129923	0.113579
Armatimonadetes_gp4	2.56031	2.16807	-1.85429	0.414655	0.0153885	0.557009	-1.09413	1.67489	0.962329	-0.534234
Actinomyces	-1.51405	1.24384	1.09183	-0.192709	-1.03553	-0.0306469	0.10874	0.0369575	0.315262	-0.285711
Halothiobacillus	-0.67021	-0.613394	-0.459883	-0.610685	0.127875	0.0672639	0.724273	0.221698	0.27253	-0.460008
Tropicimonas	-0.815672	-0.598592	-0.502359	-0.00280499	-0.0784029	-0.287439	-0.168745	-0.117338	0.0838994	0.0775643
Pullulanibacillus	-1.15327	1.48023	0.282002	0.52838	3.32345	-0.263714	-0.168658	-0.26955	-0.663047	0.439658
Croceicoccus	1.42523	0.337609	-0.706843	0.498749	-0.580986	-0.410599	1.35702	-1.2449	-0.59121	0.571
Lutibacter	0.226023	-1.68766	1.22794	0.122271	0.409193	-1.31318	-0.4201	0.781418	0.494748	-0.733804
Paracoccus	-1.08341	1.33777	0.58017	0.117619	3.02728	-0.0808019	0.420608	-0.249224	-0.330725	0.0470304
Defluviimonas	-0.170825	-0.707413	-0.0555512	0.096644	-0.128802	-0.507765	0.125679	-1.05001	-0.146246	-0.0983573
Leminorella	-1.30903	1.70497	0.564229	0.522812	3.49278	-0.285773	-0.109477	-0.446144	-0.812382	0.59481
Caldibacillus	-1.11081	0.146493	-0.0578834	-0.173454	-0.299297	-0.19169	-0.0123966	-0.235913	0.00077528	0.0230025
Cellvibrio	-0.590149	-0.520067	-0.526124	-0.729277	0.0834723	0.172409	0.487453	0.412251	-0.150168	0.0107347
Muriicola	0.200818	-1.74704	1.1133	1.00291	0.0319607	-1.63149	-1.31046	-0.06747	0.135723	-0.357031
Nitrosospira	3.74918	2.53887	-1.27827	-0.0147891	0.541747	1.02268	-0.651461	-0.423169	0.9353	-0.970563
Oceanirhabdus	0.845402	-1.82763	1.55991	-1.18768	0.562311	-0.667659	0.740769	1.03652	0.0902653	-0.537516
Moheibacter	-0.908505	-0.287844	-0.58414	-0.0947315	0.219652	-0.205903	-0.0153565	-0.201856	-0.137256	0.0667126
Victivallis	-1.1657	0.239659	0.120528	-0.221131	-0.537676	-0.163335	-0.0341334	-0.202415	-0.0656062	-0.026135
Sphingomicrobium	-0.341013	-1.20056	0.335306	0.55347	-0.0163538	-1.14836	-0.920951	0.141957	-0.0500834	-0.274692
Murinocardiopsis	-0.909394	-0.305435	-0.56977	-0.171084	-0.0144191	-0.173981	0.0673721	-0.197326	-0.0412252	-0.0509534
unclassfied_f:Actinomycetaceae	-1.08612	0.0254544	-0.116039	-0.192203	-0.540297	-0.159901	-0.0247437	-0.152106	-0.0183462	-0.0209783
Flexithrix	-0.6126	-0.90611	-0.0989778	0.355258	-0.0466588	-0.766059	-0.635729	0.0753118	0.0517859	-0.186627
Frederiksenia	-1.02607	0.217473	-0.193418	-0.0153217	0.50833	-0.217105	-0.0464455	-0.231001	-0.155976	0.117308
Texcoconibacillus	-0.891626	-0.376926	-0.623975	-0.126491	0.0370186	-0.205223	-0.0114827	-0.194011	-0.0998851	0.0463075
Ornithinibacter	-0.880664	0.583906	-0.0765439	-0.0173757	1.09672	-0.119561	0.152205	0.0177034	0.178398	-0.234205
Solirubrobacter	0.337792	1.90288	-0.709115	0.507981	0.644707	0.0459248	-0.332692	1.23481	1.04698	-0.903314
Oligotropha	-0.971296	0.151197	-0.272363	-0.0869773	0.409336	-0.16994	-0.0580348	-0.270342	-0.0685133	0.0575731
Tsukamurella	-1.14954	0.405089	0.0391315	-0.0162379	0.722823	-0.230011	0.043259	-0.426922	-0.202288	0.171582
Sorangium	-0.0424055	2.23187	-0.0632731	0.246131	2.14255	0.418665	-1.38538	0.0627491	0.410424	-0.277611
unclassfied_f:Clostridiaceae_3	-0.605327	-0.330918	-0.313516	-0.174502	0.369152	-0.282065	0.0796888	0.153195	0.096578	-0.189565
unclassfied_f:Halothiobacillaceae	0.0904158	-0.238883	-0.512128	0.0675652	-0.287065	-0.298438	0.719489	-1.43651	-0.14686	-0.0123185
Niveispirillum	0.0418359	-0.974652	0.209281	-1.5137	0.391193	0.301643	1.26666	1.09513	-0.115123	-0.220476
Anaerosphaera	-0.895676	-0.408039	-0.615066	-0.154583	-0.137928	-0.200803	-0.0147245	-0.187046	-0.0742875	0.0329985
Anaerotruncus	-1.11434	0.82511	0.734059	-0.615231	-1.41077	0.289443	-0.30295	0.241829	-0.0349384	0.209575
Vulcaniibacterium	-1.03084	0.428002	-0.00305221	-0.104384	0.593491	-0.163856	0.187941	-0.426035	-0.11019	-0.0137852
unclassfied_f:Propionibacteriaceae	-0.906229	-0.373105	-0.601132	-0.156318	-0.0634892	-0.1953	0.0206593	-0.195843	-0.072746	0.00855617
Runella	2.74262	-1.30965	2.32325	-1.49378	0.933855	-0.158239	2.13424	-0.921415	0.199817	-1.10476
unclassfied_o:Legionellales	0.119646	-0.568097	-0.188041	-0.621071	0.123564	0.17219	1.43822	-0.494955	0.539802	-0.717283
Leuconostoc	-1.05261	0.0739099	-0.19255	-0.107958	0.103697	-0.205318	0.0131757	-0.228583	-0.111326	0.041466
Actinotignum	-1.42906	1.11258	0.824378	-0.121121	-0.150427	-0.153775	-0.0699926	-0.233806	-0.156555	0.101722
Marivita	0.104067	-1.81668	1.15271	0.723454	0.131642	-1.76948	-1.38475	0.650965	0.0567434	-0.515454
Desulfofrigus	1.60878	-2.09169	2.18462	-0.182228	0.186131	-1.56152	-1.03398	-0.381836	-0.33992	-0.580186
Microaerobacter	0.0432997	-0.847236	0.145494	-1.2082	0.123072	0.0685088	0.215114	0.593284	-0.6927	0.38097
Desulfosarcina	0.852993	-2.09337	1.75699	-0.4635	0.390755	-1.16887	-0.687624	1.40756	-0.16439	-0.0985234
Roseibium	-0.365793	-0.252151	-0.67741	-0.0569574	-0.156616	-0.191824	0.386203	-0.224375	-0.243857	0.239661
Gaetbulimicrobium	-0.646792	-1.54332	0.268598	2.19853	-0.247417	1.61796	-0.351145	0.134055	-1.20501	-1.1725
Aquipuribacter	-0.927793	-0.294117	-0.548314	-0.168739	-0.0173491	-0.17849	0.0626721	-0.20153	-0.0575814	-0.0359649
Halogranum	-0.0853187	-1.44237	0.621597	-0.345029	0.359504	-0.622963	0.366531	0.850158	0.70645	-0.905638
Tenacibaculum	-0.827761	-0.761757	-0.40364	0.405005	-0.0479028	0.379818	0.0590211	-0.221043	0.987372	1.20281
unclassfied_o:Verrucomicrobiales	-0.416224	-2.04339	0.734363	2.79784	-0.100179	4.17378	1.12218	0.624399	-1.68745	-2.28261
Haloplanus	-0.316502	-0.846462	-0.082062	-1.23609	0.439809	0.365326	1.61606	0.757631	0.566419	-0.843963
Myroides	-1.40821	0.795786	0.70564	-0.253369	-1.09312	-0.121934	0.0707529	-0.0462669	0.20341	-0.125224
Parapedobacter	-0.908829	-0.285441	-0.583217	-0.0937235	0.224575	-0.205839	-0.0153596	-0.201909	-0.138174	0.06701
Methanomassiliicoccus	0.169924	1.62167	1.26687	-0.415622	-2.52333	-0.03934	-0.371134	0.167997	-0.621367	0.684688
unclassfied_p:"Planctomycetes"	2.58069	-0.73732	1.08544	-1.56714	-0.247022	1.00924	-0.881742	-1.68643	-1.39752	0.635054
Rhodovibrio	-0.864443	-0.45986	-0.63834	-0.202188	-0.0719164	-0.180746	0.0442912	-0.163085	-0.0591951	0.00889696
unclassfied_f:Beijerinckiaceae	2.94944	0.113796	2.28894	-2.01651	1.6968	0.648635	1.98321	-0.844055	0.0956811	-0.710627
Sterolibacterium	0.44235	0.0327855	-0.686143	-0.135374	-0.251671	0.0279151	0.168349	-1.58872	0.456849	-0.737887
Solitalea	-0.7451	-0.499129	-0.572087	-0.304621	-0.0111618	-0.119338	0.310649	-0.0273084	0.124938	-0.216903
Holdemania	-1.61141	1.1317	1.23662	-0.301088	-2.1975	-0.0658923	0.0574082	0.203551	0.260459	-0.0491041
Ochrobactrum	-0.349802	-0.266611	-0.0471084	-1.26247	0.842933	0.530633	1.08726	0.895389	-0.114823	-0.221386
Phenylobacterium	0.447749	0.628983	-0.925359	-0.153346	0.171133	0.335002	-0.691232	-0.194296	0.522752	-0.515359
Shimia	-0.873432	-0.481405	-0.635011	-0.104689	-0.0910124	-0.165515	-0.00843982	-0.192641	0.0359857	0.161053
Natronomonas	-0.862475	-0.448924	-0.631009	-0.218602	-0.053593	-0.169398	0.0626894	-0.152735	-0.0439203	-0.0177417
Amphritea	-0.0488571	-0.811595	0.032201	0.335148	-0.125061	-0.71291	0.107681	-0.819789	0.0561277	-0.131334
unclassfied_f:Pasteurellaceae	-0.910691	-0.360595	-0.570616	-0.147564	-0.134969	-0.193071	0.00156868	-0.180953	-0.0656372	0.0247464
GpXII	-0.852266	-0.922141	-0.349299	0.863231	-0.150749	0.841869	-0.0198302	-0.0938481	-0.282742	-0.231262
Thalassotalea	-0.897956	-0.708488	-0.459399	0.694267	-0.182895	0.835005	0.0888214	-0.0588814	-0.602313	-0.349115
Pseudopedobacter	-0.804721	-0.302361	-0.659998	-0.12929	0.0463078	-0.15418	-0.11378	-0.12768	-0.019822	0.016772
Rehaibacterium	0.785812	0.417155	-1.0639	0.330174	-0.388018	-0.235847	0.48837	-0.975384	0.489981	-0.62014
Streptacidiphilus	0.531771	0.86159	0.139445	-1.15013	1.75935	1.23527	-1.70084	-0.0117044	-0.747053	0.971308
Armatimonadetes_gp6	-0.861484	-0.380516	-0.606176	-0.121522	-0.0467423	-0.183297	-0.0114974	-0.214852	-0.0509707	0.0841427
Bergeriella	-1.20594	0.452395	0.223532	-0.126496	0.0416277	-0.204074	0.0297505	-0.291603	-0.122617	0.0176327
Acidicaldus	-1.17598	0.494446	0.119951	-0.0189244	0.705641	-0.243151	0.0553622	-0.441711	-0.176877	0.173611
unclassfied_p:Woesearchaeota	0.749622	-0.593719	0.0771229	-0.324614	-0.121298	-0.21964	-0.1379	0.0225537	-0.309402	0.0418193
Ponticaulis	-0.871018	-0.49684	-0.623041	-0.0860434	-0.0869165	-0.147494	-0.00662908	-0.194208	0.0924307	0.217932
Cellulomonas	-0.491995	0.883335	-0.241701	0.0177958	1.04709	0.0944832	-0.448888	-0.0651316	0.177775	-0.131136
Xenorhabdus	-0.876961	-0.447544	-0.658719	-0.148064	-0.100588	-0.205327	-0.0116367	-0.187142	-0.0761885	0.036337
Dechloromonas	2.55447	-0.206497	0.471291	-1.62063	-0.180762	0.575505	-0.386573	0.327634	-1.36015	0.876301
Intestinimonas	-2.91048	4.88591	4.61016	-0.0289064	-0.920249	-0.0451663	0.0735248	-0.11232	-0.170239	0.301862
Campylobacter	-1.54342	1.12673	1.08048	-0.245985	-1.52537	-0.0285809	0.175619	0.125539	0.265489	-0.178731
Methylovirgula	-0.692463	0.0643793	-0.624942	0.109992	0.436794	-0.259092	-0.0706324	0.0698836	0.011263	-0.00949481
Propionibacterium	-1.78962	1.73818	1.74473	-0.342547	-1.84446	-0.0727642	0.0215019	-0.0383857	0.256606	-0.141663
Maritimimonas	-0.576578	-1.40121	0.238258	1.5714	-0.173743	0.647724	-0.550144	0.163165	-0.821595	-0.908208
Mameliella	0.286263	-0.515755	-0.136156	-1.29417	-0.0710131	0.677978	-0.683384	0.0880606	-0.698113	0.926304
Limisphaera	5.73076	0.787507	0.440013	1.08719	-1.14964	-1.39073	1.28474	-1.20294	-1.41067	1.04279
Carboxylicivirga	-0.0878703	-1.18104	0.590805	-0.336299	0.323645	-0.657588	0.30026	0.481744	0.398931	-0.486808
Dysgonomonas	-1.4929	0.856771	0.87401	-0.316331	-1.72571	-0.1038	0.00586692	0.0298312	0.136095	-0.0218568
Bartonella	-0.940684	-0.0137218	-0.443656	-0.0107432	0.640906	-0.20649	-0.0512865	-0.209081	-0.207342	0.118775
unclassfied_f:"Fusobacteriaceae"	-0.582099	-0.463932	-0.501207	-0.478493	-0.0894039	0.0553125	-0.129833	-0.0436484	-0.320882	0.251222
Filibacter	-1.22659	0.324333	0.219325	-0.225809	-0.824749	-0.175597	0.00507644	-0.124482	0.0545674	-0.017178
Defluviitoga	-0.798321	-0.00133863	-0.564884	0.0376881	0.496432	-0.208226	-0.112041	-0.0324055	0.0584712	-0.0704959
Anaeromyxobacter	2.77789	1.45257	-1.595	1.58337	-1.14278	-1.08329	1.76537	-0.594261	-0.40699	0.440298
Brassicibacter	-1.16327	0.666112	0.0511715	0.149578	1.61756	-0.2291	-0.0140941	-0.344709	-0.492747	0.342136
Gp4	4.0202	2.97522	-2.31201	1.59803	-0.545154	-0.185244	-0.199751	0.477928	1.08103	-0.741375
Nesiotobacter	-0.901456	-0.773741	-0.439099	0.818684	-0.201914	0.974923	0.0702786	-0.0523807	-0.685507	-0.473257
Mesoplasma	-0.876961	-0.447544	-0.658719	-0.148064	-0.100588	-0.205327	-0.0116367	-0.187142	-0.0761885	0.036337
Bellilinea	-0.285242	-0.582542	-0.354504	-1.18392	0.154731	0.469788	0.573597	0.751703	-0.367577	0.235768
Stenotrophomonas	-0.813725	0.446118	-0.296888	0.00258695	0.957256	-0.104036	0.0112809	0.0886348	0.0942166	-0.16912
Amphiplicatus	-0.36796	-1.5126	0.489685	1.49917	-0.132724	0.0782662	-0.757308	0.114764	-0.691693	-0.84565
unclassfied_f:Methanoregulaceae	0.484649	0.517138	-1.37936	0.868354	-0.672858	-0.87195	0.593863	1.04326	-0.55293	0.705454
Aerococcus	-0.780227	-0.201801	-0.635841	-0.095571	0.140903	-0.131603	-0.155514	-0.100469	0.0252707	-0.0131386
unclassfied_f:Cardiobacteriaceae	-0.876961	-0.447544	-0.658719	-0.148064	-0.100588	-0.205327	-0.0116367	-0.187142	-0.0761885	0.036337
Atopobium	-1.09552	0.253679	-0.000942252	-0.19102	-0.351173	-0.0753037	0.0923351	-0.0546101	0.136186	-0.216509
Aquiflexum	0.254127	-1.07459	0.529036	0.128391	-0.103506	-0.886479	-0.387011	-0.982065	-0.447295	-0.0944816
Anaerofustis	-1.07997	1.01762	0.69656	-0.454167	0.156276	0.197341	-0.44307	-0.0838412	-0.484624	0.45898
Prauserella	-1.62164	1.66611	1.22035	-0.0310442	0.568456	-0.203272	-0.0116536	-0.4217	-0.229836	0.153833
Aminomonas	-0.815327	-0.149316	-0.601496	-0.027491	0.26688	-0.204656	-0.0794253	-0.0719315	0.0404873	-0.053821
Geminicoccus	-1.00925	2.68968	0.748663	0.764324	3.67273	-0.188105	-0.361293	-0.107904	0.0414551	-0.131249
Murimonas	-1.16896	0.169537	0.0434767	-0.238628	-0.764929	-0.162578	-0.00989157	-0.126292	0.0262702	-0.0169055
Methylorosula	0.204698	-0.288455	0.647794	-0.502662	0.529164	-0.133739	1.05009	-0.938556	-0.127586	-0.116499
Loktanella	-0.854918	-1.87025	0.303782	3.17569	-0.25967	3.59034	0.235347	0.0568124	-0.217971	0.137035
unclassfied_f:Cystobacteraceae	1.35784	1.0537	-1.50205	1.24368	-0.763277	-1.00543	1.06537	0.750309	-0.488222	0.639849
Cystobacter	-0.367579	0.0812422	-0.725191	0.142468	-0.105087	-0.336945	0.381018	-0.0243849	-0.172081	0.129636
Aggregicoccus	3.48162	3.67954	-1.97988	1.92113	1.06154	-0.278628	-0.280115	0.669093	0.778918	-0.501547
unclassfied_f:Nitrosomonadaceae	-0.776459	-0.524511	-0.552813	-0.322607	-0.00453718	-0.112691	0.301959	-0.0588954	0.109855	-0.20613
Robinsoniella	-0.906805	-0.364281	-0.587056	-0.143388	-0.0845989	-0.199156	-0.0063063	-0.177522	-0.0800975	0.0430737
Calditerricola	-0.219322	0.19237	-1.02169	-0.00892637	-0.00588988	0.0466409	-0.630501	0.346151	0.388281	-0.215828
Roseiarcus	1.63695	1.00669	-1.14697	-1.1142	-0.142797	1.60055	-2.49076	-0.265032	0.793974	-0.572689
unclassfied_f:Methylobacteriaceae	-0.817793	-0.308397	-0.631836	-0.286168	0.0705862	-0.0566892	0.129508	-0.018393	0.046732	-0.174948
Mucispirillum	-1.22229	0.5451	0.308182	-0.0657598	-0.313138	-0.139461	0.0113743	-0.0755713	-0.0773564	0.115325
Alkalimonas	-1.04068	-0.102043	-0.271414	-0.206149	-0.461614	-0.179383	-0.0274162	-0.169161	-0.0261945	0.00679489
Candidatus_Calescibacterium	-0.861859	-0.382529	-0.607846	-0.122322	-0.0484805	-0.183875	-0.0116569	-0.214005	-0.0515143	0.0825685
Syntrophus	2.21334	1.14736	-1.32099	0.195572	-0.795604	0.233625	-0.704085	-0.53459	-0.0642206	0.262897
unclassfied_c:Acidobacteria_Gp1	1.08379	0.526587	-0.874225	-1.13483	-0.165646	1.3766	-2.31462	-0.163994	0.199474	0.145407
Desulfonatronovibrio	-0.682477	-0.6108	-0.446069	-0.535222	0.105881	0.0101548	0.634384	0.0989295	0.272345	-0.396913
Woesearchaeota_Incertae_Sedis_AR18	0.0780284	-0.538877	-0.199171	-0.674389	0.000936799	0.136252	-0.129032	-0.218377	-0.0640042	-0.119622
Mesotoga	-0.81533	-0.149331	-0.601499	-0.027497	0.266862	-0.204656	-0.0794219	-0.0719372	0.0404815	-0.0538166
Verrucosispora	1.12575	1.49282	-1.20741	0.417424	0.883513	0.251124	-0.57455	-0.211842	1.27131	-1.37383
Leptotrichia	-1.20205	0.302837	0.219159	-0.161569	-0.880838	-0.12139	0.0125087	-0.0168039	0.127666	-0.0950203
Faucicola	-1.05638	-0.0313726	-0.162281	-0.158607	-0.561759	-0.15048	-0.00820014	-0.086252	0.034422	-0.0396477
Aminivibrio	-0.77449	0.12321	-0.54012	0.0814403	0.681474	-0.19739	-0.149294	-0.000754907	0.0682433	-0.0696131
Nitrospina	-0.280213	-1.58715	0.629998	0.991621	0.101149	-0.684838	-0.844695	0.104055	1.42941	1.01216
Halorientalis	-0.8627	-0.453966	-0.632925	-0.216101	-0.0584741	-0.172334	0.0598117	-0.154575	-0.0480888	-0.0109295
unclassfied_c:Deinococci	-0.93428	0.371369	-0.262952	0.126256	0.984617	-0.229033	-0.0844431	-0.130321	-0.103172	0.0625383
Sporohalobacter	-0.863941	-0.460447	-0.637276	-0.20502	-0.0704242	-0.17952	0.0472631	-0.161898	-0.0582165	0.00705309
Amnibacterium	-0.939807	0.17535	-0.384719	-0.00839858	1.0129	-0.146576	0.0207574	-0.213493	-0.178607	0.0104066
Methylocella	0.0347113	-0.664589	0.150076	-1.44401	0.505997	0.543243	1.10853	0.917299	0.458989	-0.696806
Faecalitalea	-0.40772	-0.149187	-0.710529	-0.496159	-0.0505111	0.339752	-0.865898	0.00743226	-0.0501326	0.234182
Microscilla	0.0192914	-1.47228	0.748605	0.863096	-0.00407924	-1.39414	-1.03363	-0.176098	0.145425	-0.443695
Peredibacter	2.81237	1.47665	2.14565	-1.12553	3.11184	0.586339	1.30733	-2.07021	0.0888315	-0.987353
Skermanella	-0.708563	0.325143	-0.367647	-0.192731	0.477164	0.0235712	-0.0087912	-0.0751834	0.206339	-0.303049
Rhodoferax	0.318625	-0.00250005	-0.0986701	-0.765438	-0.0833745	0.433213	-0.112522	-0.176323	-0.642069	0.587456
Muricauda	0.533817	-0.950049	0.366057	-1.02381	0.023018	0.314442	-1.44688	0.767877	-0.569113	0.780903
GpVIII	-0.820884	-1.54503	0.135719	2.45946	-0.255621	2.52972	-0.0234541	0.101557	-1.02858	-0.829966
Enteractinococcus	-0.902102	-0.23925	-0.537043	-0.143663	0.0794725	-0.179214	0.0228312	-0.201984	-0.0174634	-0.0515377
Desulfobacca	-0.516114	-0.49611	-0.518217	-0.792006	0.0540982	0.261915	0.31896	0.425042	-0.267571	0.194975
Calditerrivibrio	-0.902147	-0.394911	-0.602285	-0.156118	-0.145585	-0.19879	-0.0166758	-0.187856	-0.0755045	0.0323236
Spirillum	-0.87701	-0.447334	-0.658584	-0.148055	-0.100217	-0.205339	-0.0115409	-0.187178	-0.0762681	0.0363344
Ferribacterium	2.8368	0.236202	-0.127435	-0.993791	-0.409847	0.198723	0.919643	0.267761	-1.20521	0.939241
Achromobacter	-0.453189	-0.341221	-0.131836	-1.05648	0.581407	0.334648	0.862749	0.696868	-0.239555	-0.00732414
unclassfied_p:Cyanobacteria/Chloroplast	-0.535792	-1.70072	1.33343	2.80057	0.319245	3.47265	0.884373	0.0467095	1.78993	1.50206
Candidatus_Cloacamonas	-0.67021	0.0916486	-0.481054	-0.0900841	0.699469	-0.105767	-0.0574455	0.146805	0.0173505	-0.0374453
Ascidiaceihabitans	-0.850001	-0.875472	-0.373386	0.815467	-0.166202	0.786789	-0.0249593	-0.0787387	-0.572118	-0.451468
Aureispira	-0.879311	-1.01151	-0.307913	1.26178	-0.188478	1.41089	0.0793672	-0.102972	-0.672826	-0.441836
Jeotgalibacillus	-0.890519	-0.309329	-0.405366	-0.103985	0.0362166	-0.268506	-0.0587759	-0.159246	-0.0942352	0.019848
Phaselicystis	3.57269	0.737936	0.0534132	1.51104	0.0824663	-2.04861	1.23954	2.51521	-0.107918	-0.115424
Marinomonas	-0.829772	-0.88884	-0.309896	0.688898	-0.0743029	0.843593	0.155896	-0.147796	0.602247	0.767415
Psychroglaciecola	-0.947903	3.40363e-05	-0.459917	0.0181806	0.80264	-0.209188	-0.0353004	-0.22332	-0.256087	0.138635
Pelotomaculum	0.811404	-0.284883	-0.228093	-2.12265	0.189879	1.44976	-0.693404	1.31878	-0.682746	0.81377
unclassfied_f:Rhodobacteraceae	-0.652469	-1.56397	0.299674	1.74978	0.059008	1.59358	0.089146	-0.127813	2.61941	2.83192
Halorhabdus	-0.865906	-0.460579	-0.643161	-0.187819	-0.0820998	-0.187591	0.0275771	-0.169551	-0.0679551	0.026682
Spartobacteria_genera_incertae_sedis	4.71947	2.44196	-1.96206	-0.0651013	-0.873891	1.08467	-1.42241	0.849632	0.835019	-0.406557
unclassfied_o:Rhodospirillales	3.38944	1.18794	-0.431818	-0.31434	0.162346	0.99455	-1.61819	0.0201201	0.410618	0.299893
Zavarzinella	4.8244	0.779661	-0.0577343	0.817827	-0.615751	-1.2651	2.45201	1.49212	-0.463185	0.185982
Sulfuricurvum	2.00624	0.434844	-0.497478	-0.292495	-0.0949087	0.269543	1.10118	-0.47422	0.308325	-0.258205
Smithella	0.11978	-0.0431657	-0.723306	-0.874031	-0.205558	0.78446	-1.58281	-0.281847	-0.188364	0.384269
unclassfied_f:Nocardiopsaceae	-1.14238	0.20675	-0.0230428	-0.155406	-0.165968	-0.207295	-0.0159763	-0.244825	-0.0854974	0.0774357
Rhodococcus	-0.074304	1.11242	1.04436	-0.322699	0.797136	0.0474961	0.992266	-1.63183	0.552799	-0.664372
Terribacillus	-0.876961	-0.447544	-0.658719	-0.148064	-0.100588	-0.205327	-0.0116367	-0.187142	-0.0761885	0.036337
unclassfied_c:Thermoplasmata	0.0465907	-0.332533	2.81108	-0.179841	-1.01139	-1.08362	-0.637606	0.280143	-0.0813447	-0.422152
Ureibacillus	-0.664809	-0.225916	-0.711498	-0.213692	0.0212273	0.00215947	-0.403364	-0.113179	0.0439593	0.0220582
Syntrophococcus	-1.04881	0.0754797	-0.202472	-0.0997383	0.236814	-0.22959	0.0128229	-0.33386	-0.0976305	0.0856956
Aquisalimonas	-0.862443	-0.448209	-0.630736	-0.218961	-0.0528975	-0.168979	0.0631019	-0.152472	-0.0433266	-0.0187119
Edwardsiella	-1.21173	0.809718	0.178928	0.156517	1.7167	-0.240235	-0.0246294	-0.363193	-0.523354	0.33829
Granulibacter	5.0477	1.3717	-0.428209	-0.100379	-0.846766	0.735855	-1.50781	-2.48436	0.119797	-0.247286
Enterococcus	-1.06124	0.520709	-0.107744	0.053076	1.33138	-0.168332	0.0244929	-0.242176	-0.27353	0.0838166
Schumannella	-0.876961	-0.447544	-0.658719	-0.148064	-0.100588	-0.205327	-0.0116367	-0.187142	-0.0761885	0.036337
Actinomycetospora	-1.57899	2.64509	1.65458	0.328549	2.67286	-0.235572	0.00309972	-0.425908	-0.330838	0.219802
Desulfobacula	0.756623	-2.33126	1.97364	1.22694	0.16345	-2.29844	-1.62375	0.201947	0.197549	-0.701675
Spongiibacter	-0.796575	-0.577854	-0.511037	-0.088177	-0.0341101	0.0075049	0.137792	-0.223368	0.40258	0.431653
Nitrosomonas	3.78205	0.0439546	0.241337	1.22383	-0.29594	-1.55424	-0.387732	3.32542	0.363835	-0.526297
Clostridium_sensu_stricto	-1.71165	4.40608	2.77222	0.354969	3.40638	0.184732	-0.670826	-0.336241	-0.579797	0.462396
Pelagibius	0.453508	-1.90693	1.23518	1.12318	-0.0487519	-0.107061	-1.54555	0.421727	-1.04124	-0.493907
Candidatus_Scalindua	0.184039	-1.6162	1.01573	0.70996	0.0203225	-1.6225	-1.27401	0.0399687	-0.249027	-0.339716
Thermogemmatispora	-0.861634	-0.397508	-0.621681	-0.12848	-0.0611505	-0.186081	-0.014699	-0.211403	-0.0519302	0.0685845
Murdochiella	-1.29977	0.478941	0.421173	-0.216665	-1.12997	-0.138003	0.0343799	-0.00382083	0.112216	-0.00655992
Fimbriimonas	1.74244	1.20666	-1.44167	1.0543	-0.511828	-0.638156	0.9953	-0.270466	0.286899	-0.297707
Bradyrhizobium	4.31273	2.82486	-2.24247	0.0122481	-0.505865	1.27148	-1.77068	1.34215	0.994467	-0.617743
Thermomarinilinea	1.88654	-1.19957	1.16268	-0.392017	-0.0505274	-1.35076	-0.200711	2.04599	-1.14648	0.436141
Altererythrobacter	-0.870024	-0.100528	0.146422	0.917086	0.76908	0.727943	0.0149257	-0.229147	-0.379165	-0.299619
unclassfied_f:Coriobacteriaceae	-1.61255	1.52816	1.36617	-0.379726	-1.12704	0.00163656	0.124626	-0.0310119	0.190028	-0.326124
Oligella	-1.29727	1.47511	0.531238	0.351608	2.72247	-0.258118	-0.0989766	-0.458098	-0.634061	0.473931
Luteimonas	-0.804001	-0.0486229	-0.544309	-0.0527915	0.353198	-0.167111	-0.0207439	-0.0996956	0.0982939	-0.145036
Actinospica	3.4449	2.58051	-1.69591	-0.221495	0.124191	1.31108	-2.55295	1.38313	0.463662	0.0401913
Pandoraea	-0.491396	-0.547134	-0.4461	-0.758384	0.070049	0.143554	0.503412	0.320876	-0.180197	0.0295263
Ahrensia	-0.901553	-1.33096	-0.122609	2.08518	-0.252355	2.3829	0.134713	-0.0186802	-1.14506	-0.834649
Luteimicrobium	-0.265412	-0.460124	-0.264092	-0.129859	0.185579	-0.320753	-0.131776	0.114621	0.299676	-0.469878
Actinobaculum	-1.47565	0.905562	0.90728	-0.309865	-1.40851	-0.127578	-0.0161001	-0.106071	0.0665212	-0.0522017
Methyloversatilis	1.99548	-0.316603	0.387759	0.550256	-0.182209	-0.79637	-0.342049	-0.982964	-0.268041	0.0956934
unclassfied_o:Gammaproteobacteria_incertae_sedis	1.32454	-2.12087	1.95259	0.128496	0.206864	-1.17365	-2.13035	0.723229	-0.140988	0.0743971
Aggregatibacter	-1.31593	0.601014	0.529924	-0.197223	-0.91447	-0.125848	-0.006602	-0.107603	0.0796117	-0.0916679
Palaeococcus	0.370013	-0.194877	-0.4204	-0.305445	-0.236761	0.0316115	0.0433088	-1.75106	0.145761	-0.482983
Phytohabitans	0.688675	2.25772	-1.08104	1.45199	1.92882	-0.689932	0.101896	1.26681	0.0442979	0.0231537
Fontibacillus	0.372089	0.551515	-1.41623	0.592328	-0.374385	-0.446129	0.120483	0.714365	0.421785	-0.318085
Flavonifractor	-2.1711	2.46629	2.7456	-0.416771	-3.1419	-0.00878545	0.0709722	0.22779	0.400365	-0.163191
Herbidospora	-0.997637	0.251627	-0.327998	0.103318	1.29578	-0.214702	-0.0540198	-0.25819	-0.37165	0.230349
Lutaonella	-0.389245	-1.1973	0.301297	0.563334	-0.00933023	-1.14256	-0.950083	0.224803	0.0141824	-0.29845
Flexibacter	0.780376	-0.986828	0.630547	-1.2629	0.315672	0.156563	1.35197	0.0346538	-0.0772763	0.0472998
Azotobacter	0.19129	-1.3283	0.679193	-0.958192	0.365018	-0.393511	0.589113	1.05677	-0.0623287	-0.36857
Ornatilinea	6.24304	-0.985176	2.48804	-0.83926	-0.506486	-1.0746	0.00363461	1.10866	-2.57533	1.5889
unclassfied_p:"Bacteroidetes"	3.00994	-0.918884	4.81583	0.0729932	-0.777832	0.371563	1.43163	-0.158025	0.329744	-1.60381
Taibaiella	2.6752	0.0977923	0.311969	-2.13402	0.734322	1.3764	1.11309	0.695904	0.811628	-1.17373
Mesonia	0.104637	-0.867193	0.191927	-1.27905	0.136221	0.0992683	0.218348	0.643729	-0.730614	0.408513
unclassfied_f:Rhizobiales_incertae_sedis	4.15643	0.921388	0.0446986	-0.00739612	-0.0681879	-0.442305	2.11803	-0.631435	-0.755897	0.22154
unclassfied_f:Clostridiales_Incertae_Sedis_XII	-0.574952	-0.319892	-0.686781	-0.419999	-0.119514	0.159152	-0.558014	-0.032276	-0.139232	0.241027
unclassfied_f:Syntrophomonadaceae	-0.149809	0.307832	-0.517934	-0.0984111	0.577068	0.0703822	-0.419325	-0.571995	0.221344	-0.278282
Roseivirga	3.2809	-0.630788	1.0587	0.111446	-0.31473	-1.14183	1.67877	-0.136685	-0.783958	0.819195
Cesiribacter	0.204473	-1.51859	0.864329	-0.0051944	0.198459	-0.949251	-0.470899	0.533469	0.0457536	-0.489539
Ornithobacterium	-0.88002	-0.442962	-0.653354	-0.144038	-0.104035	-0.200968	-0.00852162	-0.185151	-0.0781858	0.0383154
Gp23	2.91341	-2.09921	2.64098	-0.0488222	-0.0565623	-1.7833	-1.30466	-0.784334	-1.05224	-0.00359408
Halopelagius	-0.965088	0.421651	-0.282398	0.193631	1.53724	-0.231272	-0.104882	-0.195025	-0.338241	0.212607
Pseudoramibacter	-1.33436	0.536078	0.52463	-0.234229	-1.38889	-0.110793	0.0260735	0.0659951	0.175531	-0.0595764
unclassfied_p:"Thaumarchaeota"	1.71771	0.471229	-0.75347	-1.31978	-0.491136	1.1828	-1.78402	0.668255	-1.07552	1.3269
Fastidiosipila	-1.07734	0.160531	-0.113145	-0.102697	0.171494	-0.222855	0.0264951	-0.32625	-0.0601157	0.0464245
Bosea	-0.883998	-0.276525	-0.557499	-0.166827	0.0337679	-0.164716	0.0670027	-0.206773	-0.00712502	-0.0841483
Euglenida	-0.343636	-1.25821	0.39059	0.360449	0.0509847	-1.13757	-0.796364	0.391987	0.0924294	-0.357306
Proteus	-0.690453	-0.214648	-0.704496	-0.17572	0.0595581	-0.0363926	-0.332734	-0.115666	0.0647029	-0.0153847
Hephaestia	1.20439	1.46951	-1.61254	0.792891	0.258545	-0.0968502	-0.376488	0.414731	1.20541	-1.16941
Oceanisphaera	-1.52144	1.3354	1.04129	-0.0187085	0.381881	-0.203884	0.0624495	-0.46638	-0.091169	0.293999
Hydrogenoanaerobacterium	0.178622	0.247851	-1.03676	-0.202707	-0.109376	0.328218	-0.695632	-0.708798	0.960969	-1.04378
Oryzihumus	2.11118	1.61755	-1.84322	1.19408	-0.686203	-0.513597	0.0908235	0.939146	-0.0759321	0.542594
Planktomarina	-0.82519	-1.31344	-0.003678	1.80358	-0.103912	2.02552	0.238024	-0.128539	1.10946	1.60489
Hydrotalea	2.50526	-0.201891	0.198929	0.221647	-0.467174	-0.94223	1.2196	0.943438	-1.28375	1.01926
Chthonomonas/Armatimonadetes_gp3	0.0180594	0.303637	-1.15736	0.454969	-0.343793	-0.48479	0.237303	0.833552	-0.100894	0.222018
Hoeflea	0.597315	-0.954912	0.604459	0.122589	0.000936612	-0.797806	0.237492	-0.971242	-0.309702	-0.0940016
Asaccharobacter	-1.8048	2.08104	2.08193	-0.397985	-2.63221	0.0508675	-0.118969	0.0887247	0.557939	-0.376771
Belliella	-0.519233	-0.972021	0.0241908	0.0230095	0.0581136	-0.645276	-0.196995	0.196132	0.253841	-0.314268
unclassfied_o:Pseudomonadales	0.288508	-0.395874	0.17536	-0.814112	-0.0236069	0.0675941	-0.491584	-0.176108	-0.778833	0.569123
Pyrinomonas	0.407062	-1.36137	0.865426	-1.05909	0.276524	-0.54237	0.199434	0.870056	-0.541691	-0.0187171
Buchnera	-0.945245	-0.214207	-0.458214	-0.124685	0.0375413	-0.21572	-0.0086994	-0.257481	-0.0682954	0.0470173
Siphonobacter	-0.873199	-0.330595	-0.617047	-0.187184	0.00576672	-0.146871	0.0341099	-0.158476	0.000440452	-0.0841452
Saccharopolyspora	-1.20069	1.56676	0.370898	0.533312	3.4278	-0.282987	-0.168152	-0.346931	-0.711514	0.504811
Niabella	0.216865	-0.00855305	-0.818102	0.0206354	-0.0829649	-0.299961	1.08606	0.930992	0.306084	-0.264646
Persicirhabdus	-0.952981	-0.220586	-0.445816	-0.090129	0.0499047	-0.177087	-0.00496655	-0.253337	-0.0953725	0.0371652
unclassfied_f:"Porphyromonadaceae"	-2.16334	3.38741	2.74799	0.217796	0.45957	-0.102868	-0.0582439	0.0221497	-0.372671	0.44807
unclassfied_f:Staphylococcaceae	-1.14031	0.326557	-0.00297708	-0.0841774	0.425114	-0.225231	0.00430644	-0.335743	-0.181981	0.140893
unclassfied_f:Peptoniphilaceae	-0.923035	-0.276906	-0.508549	-0.131438	-0.00921309	-0.205422	0.00149229	-0.230802	-0.0499751	0.0419139
Pasteurella	-1.62792	1.29369	1.28646	-0.246221	-1.5384	-0.111532	0.0453176	-0.0252046	0.0986493	0.0496553
unclassfied_f:Succinivibrionaceae	-0.994146	-0.161601	-0.334905	-0.174217	-0.284589	-0.195677	-0.0170483	-0.200988	-0.0561517	0.0132901
Chelativorans	-0.830248	-0.609993	-0.515813	-0.0211997	-0.0364711	0.045951	0.104348	-0.19482	0.577331	0.632402
Pedomicrobium	3.76141	2.01856	-1.854	1.90608	-1.24165	-1.05426	1.62103	-0.462997	-0.0271149	0.147676
Solimonas	1.83684	1.50404	-1.30648	1.38814	-0.0780617	-0.258918	0.445233	0.342524	0.978025	0.77459
Leeuwenhoekiella	-0.542382	-0.621146	-0.382099	0.117963	-0.0849516	-0.058253	0.266778	-0.710074	0.498544	0.604816
Woesearchaeota_Incertae_Sedis_AR16	0.0154452	-0.66208	-0.0748796	-0.264923	-0.0344668	-0.276814	-0.175099	-0.271402	-0.0929103	-0.112817
Eubacterium	0.387237	1.89341	2.89672	-2.85822	-2.68692	1.85141	-1.48256	1.10536	-1.10955	1.30178
Gemmatimonas	6.95951	3.68849	-1.08209	1.2232	-0.0298566	0.433268	-0.603352	-0.835002	0.381011	-0.2251
Sunxiuqinia	0.866858	-1.63129	1.35975	-0.649778	0.156132	-0.97774	-0.821332	0.536158	-0.910571	0.149597
Methylibium	5.81274	1.38338	-0.0179411	0.639978	-0.176727	-0.653953	3.03097	0.172866	1.05136	-0.885344
unclassfied_c:Epsilonproteobacteria	-0.0607987	-0.634802	-0.111358	0.181987	-0.180927	-0.250356	0.383511	-1.33103	-0.20608	-0.184681
Demequina	-0.560844	-0.352138	-0.526591	-0.0723377	-0.0694519	-0.225909	0.269384	-0.627552	-0.0592078	-0.0201848
Ornithinimicrobium	-1.03381	0.709894	-0.0427212	0.136161	1.6534	-0.171013	-0.1619	-0.297803	-0.39245	0.328126
Hydrogenothermus	-0.825162	-0.667218	-0.473905	0.110515	-0.0419586	0.127732	0.0822518	-0.221824	0.842024	0.922784
unclassfied_c:Alphaproteobacteria	0.0310062	-2.32079	1.21679	4.07375	-0.342781	3.47037	0.262836	-0.517342	-0.789494	-0.626501
Terrimonas	2.55379	1.3561	-1.05194	1.6329	-0.910265	-1.23633	2.208	-0.777901	-0.618305	0.639446
Fructobacillus	-0.88002	-0.442962	-0.653354	-0.144038	-0.104035	-0.200968	-0.00852162	-0.185151	-0.0781858	0.0383154
Nitrolancea	-0.560013	-0.66392	-0.367473	-0.765355	0.223822	0.188237	0.985226	0.315217	0.437266	-0.612408
Anaerosporobacter	-1.53999	2.33382	1.30421	0.410487	2.54773	-0.260829	-0.0897999	-0.328915	-0.745716	0.498279
Orenia	-0.252413	-0.915518	0.00517732	-1.21177	0.416739	0.299246	1.56279	0.78831	0.49566	-0.724051
Thermincola	0.806084	1.52847	-1.36167	0.77281	0.650582	-0.2036	-0.648663	1.17378	0.0624607	0.138667
unclassfied_o:Lactobacillales	-1.46873	2.03187	1.19076	0.264352	1.73655	-0.213561	-0.094789	-0.224718	-0.299747	0.0649996
Dehalococcoides	0.286873	0.209609	-0.89083	-0.456702	-0.147161	0.591465	-1.15968	-0.829331	0.651235	-0.539824
Geofilum	-0.320778	-0.165696	-0.761043	-0.535393	-0.149288	0.397281	-1.03954	-0.14406	-0.0399029	0.205082
Alcaligenes	-1.02586	-0.086595	-0.284608	-0.173435	-0.258499	-0.180219	-0.0179504	-0.179579	-0.0736809	0.0250149
Capnocytophaga	-1.38922	0.746866	0.695967	-0.22865	-1.08937	-0.120419	-0.00652545	-0.103089	0.0860446	-0.0836677
unclassfied_f:Erysipelotrichaceae	-1.58432	1.36859	1.27217	-0.411914	-1.6859	0.0529862	0.26318	0.209054	0.378438	-0.366188
Sporacetigenium	0.0571333	0.414519	-0.496002	-0.405885	0.342491	0.399721	-1.01961	-0.299396	-0.127525	0.162033
Defluviicoccus	2.88119	0.285218	0.00973745	-2.35204	-0.280291	1.8725	-1.72316	-1.30658	-0.647999	0.364773
Halocynthiibacter	-0.410646	-1.31133	0.364456	0.714508	0.0158664	-1.12119	-1.07241	0.308118	0.322498	-0.240297
Haloplasma	0.02552	-1.2091	0.474774	-1.24712	0.535066	0.0171772	1.54088	1.07631	0.558116	-0.935282
Adhaeribacter	0.676486	2.34386	-0.547162	0.0540564	1.93605	0.83124	-1.80585	0.261419	0.973521	-0.73635
Prosthecobacter	4.48843	-1.73184	2.75898	-1.27349	0.372666	-0.505931	2.95734	-0.61369	-0.209311	-0.710583
Kushneria	-1.13339	0.245211	0.0522273	0.280495	0.630644	0.140895	0.0825168	-0.346569	-0.394104	0.0665283
unclassfied_o:Entomoplasmatales	-0.00479681	0.260398	-1.21955	0.529198	-0.460654	-0.608982	0.217403	0.901242	-0.247119	0.325245
Butyricimonas	-1.86733	1.68575	1.87327	-0.375165	-2.7654	-0.0345982	0.0617524	0.241739	0.333361	-0.076746
Thermoanaerobaculum	-0.0930361	-0.301397	-0.46815	-0.288359	-0.20495	-0.0746953	0.053558	-0.623384	-0.378214	0.364496
Acholeplasma	1.15837	-0.227343	0.785971	-0.268097	0.391233	0.128327	0.883669	-1.0933	0.0270051	0.800801
Nitrobacter	-0.32831	0.415512	-0.377147	-0.479495	1.05847	0.465939	-0.884376	0.093825	-0.445381	0.540894
Formivibrio	0.600546	0.632455	-1.48	0.967691	-0.707754	-0.918488	0.605997	1.22218	-0.503696	0.680895
Pectobacterium	0.485044	0.0908082	-0.80068	0.384536	-0.445973	-0.484865	0.935601	-1.06823	-0.237529	0.162322
Thiohalocapsa	-0.883959	-0.578628	-0.587435	0.159192	-0.12237	0.148415	0.00451569	-0.154977	-0.252852	-0.142856
Tessaracoccus	-1.07752	0.107085	-0.108505	-0.191587	-0.156137	-0.161674	0.0521847	-0.214578	-0.0683341	-0.066918
Amycolatopsis	1.08059	2.08632	-1.37067	0.71141	1.25536	0.207634	-0.76563	0.595652	1.70291	-1.72013
Gp10	1.51449	-1.65212	1.62789	1.57323	0.192494	-2.58227	-1.29329	1.23995	0.00903254	-0.449786
Gp15	3.11898	1.02392	-0.760752	1.6053	-0.833801	-1.12132	0.602402	-0.498079	-0.646278	0.796701
Methylogaea	-0.108882	0.121928	-1.09207	0.453668	-0.454603	-0.611264	0.285853	0.661575	-0.399249	0.461424
Vogesella	-0.786156	-0.352514	-0.61206	-0.422852	0.101586	0.0275496	0.287932	0.0889918	0.0841366	-0.263701
unclassfied_f:Chitinophagaceae	9.53123	2.62474	0.819286	-1.70032	0.779133	1.85467	1.92293	1.0606	0.908945	-0.688349
unclassfied_f:Phyllobacteriaceae	-0.874362	-0.503962	-0.606998	-0.0010506	-0.111959	-0.0553188	-0.00717563	-0.166896	-0.135437	-0.00533567
unclassfied_f:Clostridiaceae_1	-1.35243	0.54868	0.505308	-0.278608	-1.30894	-0.134749	7.47775e-05	-0.0273712	0.129826	-0.0414169
Oceanobacillus	-0.988441	-0.148161	-0.376953	-0.13188	-0.13417	-0.195346	0.00582137	-0.156768	-0.0318448	0.0128987
Thioclava	-0.888212	-0.487211	-0.598174	0.0264912	-0.123563	0.0159773	0.0245405	-0.177812	-0.097051	0.0394963
Hydrogenispora	0.451735	0.518868	-1.39253	0.865452	-0.663144	-0.865697	0.553249	1.10359	-0.52078	0.675969
Salinirepens	0.0110652	-0.0567219	-0.712555	0.41551	-0.28472	-0.562648	0.803796	-0.576615	-0.549994	0.60617
Salinibacterium	0.635714	0.5757	-1.10069	-0.0805476	-0.0628781	0.369325	-0.557083	-0.930884	1.19096	-1.29127
Emticicia	-1.23305	0.744659	0.477079	-0.19152	-0.207301	-0.117925	-0.108479	-0.260927	-0.0318257	-0.0414309
Sulfurospirillum	1.6112	-0.134041	0.431431	-2.64726	0.156369	1.77758	-1.66733	0.546415	-1.21238	1.16791
Saccharospirillum	-0.654614	-0.891752	-0.145136	0.257749	-0.0327669	-0.669628	-0.535833	0.0987567	0.15232	-0.150034
Serinicoccus	-0.963117	-0.198084	-0.469718	-0.12666	0.152991	-0.210799	0.0224162	-0.248435	-0.122502	0.0524211
Isosphaera	2.82049	-0.0457291	0.343983	-0.0624853	-0.452417	-0.751771	0.695596	-0.210362	-1.15565	0.762983
Haloterrigena	0.23343	-1.507	0.88971	-0.923317	0.474811	-0.535261	0.873558	1.07984	0.403221	-0.866519
Spongiispira	-0.100495	-2.02734	1.1387	1.88845	-0.0147751	-0.528359	-1.34219	0.589248	-0.386925	-0.999052
Hwangdonia	0.210075	-1.21975	0.627959	-0.977163	0.239646	-0.46199	0.283446	0.759675	-0.422223	-0.0539605
Thermosporothrix	-0.770226	-0.453548	-0.621098	-0.271476	-0.0584749	-0.102121	0.0415312	-0.116693	0.0284984	-0.0886954
Pelosinus	0.395931	0.338398	-1.05326	-0.194089	-0.13091	0.364582	-0.669823	-0.911611	1.06731	-1.19064
Vampirovibrio	-0.545027	-0.15964	-0.662631	-0.0883945	0.0897847	-0.0970035	-0.121042	-0.361639	0.0681209	-0.116792
Neorickettsia	-1.14495	0.230554	0.088137	-0.00437257	-0.19307	-0.0300992	0.0446267	-0.236659	-0.0722991	-0.0277792
Litorivivens	-0.779235	-0.753861	-0.368883	0.174432	-0.0406863	-0.188444	-0.200551	-0.10216	0.547597	0.490518
Caldicellulosiruptor	-0.989766	-0.133074	-0.3641	-0.126715	0.0271073	-0.206495	0.0117592	-0.20846	-0.120601	0.0349137
unclassfied_o:Thermoproteales	-0.433806	-0.215689	-0.748026	-0.449968	-0.137173	0.275653	-0.846952	-0.147354	-0.0341046	0.165768
Fulvibacter	-0.738675	-0.74677	-0.353766	0.0746122	0.02254	0.292518	0.259318	-0.262048	1.15781	1.12115
Stappia	-0.835034	-0.439788	-0.668011	-0.244794	-0.0592646	-0.12106	0.0858889	-0.0697873	-0.0421092	-0.0373872
Streptosporangium	-0.00484041	0.581454	-0.822717	-0.150773	0.620684	0.366241	-0.932767	-0.166548	0.713275	-0.626226
Thermolongibacillus	-1.27566	0.646914	0.321429	-0.0873148	0.319586	-0.230433	0.0355594	-0.408614	-0.118008	0.12664
Cellulosimicrobium	-0.531631	-0.282338	-0.53173	-0.661762	0.00974417	0.319589	-0.201381	0.200732	-0.289682	0.332199
Desulfobotulus	0.161037	-0.483851	-0.148699	-0.736025	-0.223231	0.0969759	-0.645786	-0.90383	-0.702247	0.419902
Larkinella	-1.15745	0.670081	0.200287	0.00319877	0.654082	-0.208149	0.00834367	-0.24407	-0.117326	-0.00206342
Tomitella	-0.876961	-0.447544	-0.658719	-0.148064	-0.100588	-0.205327	-0.0116367	-0.187142	-0.0761885	0.036337
Fretibacterium	-0.952402	-0.206954	-0.433308	-0.145399	-0.228731	-0.188063	-0.0120735	-0.134397	-0.0142713	-0.00472565
Chiayiivirga	1.39287	-0.209924	-0.160178	-0.476012	-0.154808	-0.0942671	2.49011	-0.619854	-0.518087	0.281292
Desertibacter	1.73967	0.890924	-1.31012	1.33672	-0.963864	-1.10673	1.60018	0.0590636	-1.00517	1.20853
Kineococcus	-1.08744	0.540563	-0.042304	-0.0120828	1.32948	-0.134838	0.151448	-0.220252	-0.282211	0.0473077
Nosocomiicoccus	-0.844303	0.123485	-0.436116	0.0340128	0.483615	-0.208049	-0.108659	-0.050566	0.0662406	-0.0799572
GpIIa	-0.254479	-1.43406	0.472209	0.127338	0.347552	0.51128	0.790937	0.132074	2.52096	1.63502
Allokutzneria	0.255123	-0.155952	-0.556249	0.178921	-0.345451	-0.373035	0.874893	-1.45197	-0.230226	0.0949869
Methylobacillus	-0.872892	-0.444628	-0.651037	-0.143683	-0.0906309	-0.19333	-0.016027	-0.192517	-0.0596717	0.0264627
Luteibacter	0.638409	1.04582	-0.638378	-0.311629	0.857096	0.698159	-1.41564	-0.944056	0.704649	-0.728293
Chryseobacterium	-1.19954	1.10077	1.07717	-0.337435	1.05664	0.157354	0.664083	-0.339737	0.236332	0.0681922
Propionivibrio	1.66571	-0.355837	0.228454	-2.68863	-0.0499307	1.73782	-1.74315	0.548054	-1.4389	1.38722
Xanthomonas	-0.797693	-0.320026	-0.249833	-0.278198	0.150841	-0.163742	0.25008	-0.0598493	0.0269591	-0.110107
Zhongshania	-0.813375	-0.820142	-0.368406	0.290221	-0.00145913	0.241529	0.0476845	-0.225379	1.34566	1.44423
Chlorobium	-0.156304	-0.597885	-0.280511	-1.32589	0.155732	0.548632	0.475149	0.83289	-0.50727	0.382218
Parvimonas	-1.71883	1.42481	1.53815	-0.211529	-2.01389	-0.0163762	0.0740792	0.128089	0.308101	-0.11766
Succinivibrio	-1.4694	0.829214	0.884793	-0.272012	-1.84281	-0.0853574	0.0446171	0.142521	0.186283	-0.022402
Salinispira	1.23002	-0.654634	0.341529	-0.227351	0.161628	-0.716052	-0.477915	0.543722	0.768788	-1.31037
Ethanoligenens	-1.51459	1.00183	1.02413	-0.325517	-1.50963	-0.107468	-0.0266582	-0.0981145	0.0616183	-0.060305
Aeromonas	1.5682	-0.680824	0.422279	-3.31715	0.380838	2.04693	-0.0217972	1.7123	-1.05032	0.811604
Puniceicoccus	-0.876961	-0.447544	-0.658719	-0.148064	-0.100588	-0.205327	-0.0116367	-0.187142	-0.0761885	0.036337
Noviherbaspirillum	-0.830628	-0.0580146	-0.423091	-0.205506	0.456277	-0.0819908	0.182829	-0.052595	0.066174	-0.18213
Aeromicrobium	-0.956728	1.06735	0.212673	0.281569	2.10968	-0.138659	-0.181853	-0.191868	-0.074708	0.192339
Leucobacter	-0.892268	-0.104305	-0.317528	-0.137566	0.477362	-0.174917	0.145985	-0.109258	-0.0546328	-0.0790315
Litoricola	-0.884802	-0.59526	-0.566	0.236256	-0.11235	0.263741	0.0344121	-0.167828	-0.159779	0.0546572
Mucilaginibacter	-0.347455	-0.0860781	-0.728877	-0.376934	0.0807582	0.158347	-0.118189	0.0657171	0.0994773	-0.190377
unclassfied_f:Lactobacillaceae	0.798727	0.212051	0.0788594	0.050779	-0.790257	-0.241851	0.979687	-2.45432	-0.0365459	-0.262194
Turicella	-1.01979	-0.0668437	-0.292382	-0.119656	-0.0419303	-0.199462	0.0237517	-0.182316	-0.0968161	0.0376009
Nitrospira	1.66524	1.03682	-1.54477	1.44139	-0.945266	-1.14141	1.43176	0.695682	-0.797434	1.06026
Haliea	0.641194	-2.56019	1.87495	2.03768	0.0508368	0.280684	-1.92466	1.02746	-0.844221	-0.733524
Domibacillus	-0.305698	1.47848	-0.428988	0.402158	2.21104	0.0926267	-0.656522	-0.26559	0.568765	-0.659242
Amaricoccus	-0.775101	-0.0735348	-0.263926	-0.291188	0.252295	-0.109801	-0.08548	-0.149888	-0.116853	-0.00683348
Lewinella	-0.893487	-1.77207	0.276068	3.35254	-0.363179	3.78929	0.190879	0.176671	-1.70693	-1.29481
Asanoa	1.1584	1.34072	-1.68435	0.5171	-0.031233	0.155521	-0.846926	0.515904	1.44985	-1.32183
Hirschia	-0.497878	-0.824412	-0.106541	-0.396051	0.182925	-0.112471	0.650691	0.0784014	0.580947	-0.295634
Paludibacterium	1.12265	-0.422832	0.0922779	-2.2747	-0.0483702	1.38816	-1.40107	0.630843	-1.30491	1.30245
Gordonibacter	-1.43161	0.744607	0.743591	-0.257336	-1.52432	-0.116881	0.0675247	0.0755695	0.254354	-0.104303
unclassfied_f:Sinobacteraceae	-0.813116	-0.721388	-0.426491	0.151248	-0.0250871	0.0158234	-0.0214537	-0.181325	0.815843	0.843747
Pilimelia	-0.804721	-0.302361	-0.659998	-0.12929	0.0463078	-0.15418	-0.11378	-0.12768	-0.019822	0.016772
Alloscardovia	-1.02313	-0.0893291	-0.241398	-0.134982	-0.428019	-0.152093	-0.0061325	-0.106198	0.00504655	-0.0335535
Cetobacterium	-1.24606	1.58381	0.432882	0.516312	3.41478	-0.275507	-0.134696	-0.379696	-0.767397	0.541801
Dendrosporobacter	-0.901978	-0.374484	-0.599459	-0.142391	-0.0701165	-0.200269	-0.006763	-0.180479	-0.0819011	0.0431746
Mariniradius	1.35928	-1.83139	1.73821	-1.95482	0.634414	-0.129392	1.01472	1.2272	-0.330666	-0.265604
Panacagrimonas	0.496438	-0.600589	0.121335	-1.08693	0.150832	0.0894359	0.136104	0.171112	-0.503024	0.0991206
Tepidibacillus	-0.904668	-0.373	-0.603817	-0.157714	-0.0605323	-0.193097	0.0208243	-0.194025	-0.0697905	0.00459095
Methylocapsa	1.21199	0.849813	-1.41094	0.527857	-0.433668	-0.209314	0.211432	-0.400951	0.916185	-1.00814
Schlesneria	2.62458	1.38075	-0.391836	-0.234741	0.902446	0.163869	0.331306	1.54113	1.22364	-1.43154
Fodinicurvata	1.53486	-1.41355	1.15784	1.76718	-0.291732	-1.01639	-0.115855	-1.64883	-0.319931	-0.901262
Riemerella	-0.959026	0.574053	-0.18407	0.340586	1.92376	-0.176826	-0.119919	-0.165425	-0.153906	0.38557
Quadrisphaera	-0.893518	-0.31119	-0.564804	-0.156369	0.233474	-0.17989	0.0449884	-0.17625	-0.117501	0.0394385
Sphingobium	-0.573422	-0.321072	-0.456132	-0.554337	0.129621	0.196707	0.135876	0.199828	-0.0869179	0.158864
Thermonema	-0.106219	-0.132298	-0.749071	0.347359	-0.345982	-0.52977	0.682972	-0.424433	-0.480136	0.550125
Auritidibacter	-0.911168	-0.348311	-0.555585	-0.131632	-0.126549	-0.190882	0.00150349	-0.1644	-0.0642429	0.0378515
Leptolinea	3.21387	-1.44401	1.90378	0.706083	-0.185856	-2.1592	-1.52159	1.56331	-0.756607	0.109292
Acetonema	0.723912	0.691581	-1.50879	1.05	-0.751188	-0.974992	0.709714	1.22092	-0.563742	0.759112
Sneathia	-1.25885	0.358567	0.313318	-0.224725	-1.20099	-0.132306	0.0311295	0.0268499	0.0845657	0.0147047
Thermacetogenium	-0.643598	-0.202662	-0.717911	-0.219273	0.0335381	0.0234869	-0.444936	-0.106192	0.0600009	0.0173523
Umezawaea	0.89174	0.79917	-1.45323	0.355231	-0.381919	-0.00520788	-0.423284	-0.0169896	0.870517	-0.865113
Cruoricaptor	-0.876961	-0.447544	-0.658719	-0.148064	-0.100588	-0.205327	-0.0116367	-0.187142	-0.0761885	0.036337
Albimonas	-1.15037	0.437934	0.00560821	0.0253208	1.0087	-0.253972	0.0129247	-0.424046	-0.339832	0.28044
Desulfatiglans	0.412555	-0.794719	0.220103	-0.627105	0.169045	-0.271311	0.465285	-0.0242124	0.4712	-0.804565
Labilithrix	5.30291	3.48288	-1.4606	0.725042	0.488869	0.774272	-0.173649	-0.156227	0.268982	0.096599
Wenyingzhuangia	-0.931378	-1.14012	-0.179062	1.89343	-0.307295	2.26256	0.160427	0.0640944	-1.33217	-1.02289
unclassfied_f:Leuconostocaceae	-0.986896	-0.141204	-0.371945	-0.127139	0.0243418	-0.206478	0.0110431	-0.207955	-0.119676	0.0352439
Uliginosibacterium	0.197123	0.27681	-1.13802	0.0868027	-0.437656	-0.11596	-0.476661	0.914173	-0.368753	0.589885
Myxococcus	-0.80702	-0.189985	-0.4894	-0.197006	0.130593	-0.1232	0.0644122	-0.205347	-0.0118279	-0.0731675
Prevotella	-1.95646	1.95433	2.18175	-0.297743	-2.95583	0.0274444	0.098573	0.375185	0.437109	-0.144781
Helcococcus	-0.619949	-0.178368	-0.720222	-0.232034	0.0425068	0.0506473	-0.495437	-0.0994813	0.0666252	0.0226724
Deferrisoma	0.21725	0.382672	-1.30292	0.7018	-0.57666	-0.75489	0.390015	1.02248	-0.433607	0.549243
Ensifer	0.131532	2.03039	0.365054	0.945985	1.9409	-0.527044	0.857719	-0.481913	-0.551247	0.408181
unclassfied_f:Haloferacaceae	-0.666164	-0.601487	-0.434432	-0.625853	0.140807	0.0544501	0.677063	0.221497	0.176393	-0.323785
Sneathiella	-0.351766	-1.42648	0.493949	0.804967	0.0418977	-1.11976	-1.0946	0.367433	0.384368	-0.304116
Lysinimicrobium	-0.921376	-0.275737	-0.507542	-0.137615	-0.00885736	-0.200281	0.00751919	-0.223059	-0.0485817	0.036878
Desulfomonile	0.505029	-0.316008	-0.35673	-0.739189	-0.0789689	0.221349	1.30618	-0.249788	-0.526814	0.356776
Pseudofulvibacter	-0.0973626	-1.34308	0.623424	0.0933188	0.0918726	-1.19021	-0.681624	0.437268	-0.182659	-0.290536
Pseudoflavonifractor	-1.4481	0.942421	0.881428	-0.24413	-0.937649	-0.145638	-0.00460122	-0.19064	0.000810116	-0.0304909
Elizabethkingia	-0.852396	-0.329601	-0.60036	-0.14064	-0.0626569	-0.195973	0.0599495	-0.151763	-0.0417186	-0.0147287
[truncated: 694 more rows]
