# Supplementary material for: tmap: an integrative framework based on topological data analysis for population-scale microbiome stratification and association studies
Source: Genome Biol. 2019 Dec 23;20:293. doi: 10.1186/s13059-019-1871-4 (PMC6927166; doi:10.1186/s13059-019-1871-4)
Supplement: Supplementary file 24 — Additional file 24: Table S5. Comparison of the stratification of the AGP microbiomes between tmap and PAM based clustering. [file 13059_2019_1871_MOESM24_ESM.xlsx]

## Sheet: Table S5
Enriched taxon for stratification	enterotype overlap (% of nodes)	enterotype overlap (number of nodes)	The number of nodes in stratification by tmap	The most enriched host factor
Bacteroides	2.19	36	1642	country:USA
Holdemania	16.99	26	153	country:USA
Ruminococcus	34.68	120	346	country:United Kingdom
Roseburia	30.38	48	158	cosmetics_frequency:Never
Coprococcus	68.97	160	232	sugar_sweetened_drink_frequency:Never
Alistipes	36.64	48	131	race:Caucasian
Clostridium_IV	30.06	52	173	age_years
unclassfied_f:Lachnospiraceae	57.07	109	191	vegetable_frequency:Daily
unclassfied_f:Ruminococcaceae	81.48	1113	1366	census_region:Not provided
